# Supplementary material for: Identification of orphan ligand-receptor relationships using a cell-based CRISPRa enrichment screening platform
Source: eLife. 2022 Sep 30;11:e81398. doi: 10.7554/eLife.81398 (PMC9578707; doi:10.7554/eLife.81398)
Supplement: Figure 2—source code 1. [file elife-81398-fig2-code1.zip]

Archive with 1 entries (1 files):
- 24-06-2022-TR-eLife-81398/Siepe et al 2022 Figure 2source data 3 09222022.cys
