# Supplementary material for: Identification of orphan ligand-receptor relationships using a cell-based CRISPRa enrichment screening platform
Source: eLife. 2022 Sep 30;11:e81398. doi: 10.7554/eLife.81398 (PMC9578707; doi:10.7554/eLife.81398)
Supplement: Figure 2—source data 4. — Analysis results for CRISRPa enrichment screens using the casTLE statistical framework with casTLE effect, casTLE score, pValue, combined ESP score, minimal and maximum estimated effect, number and ID of gRNAs detected for each screen in both libraries and round of selection. [file elife-81398-fig2-data4.xlsx]

## Sheet: S0027-A1
Screen	ScreenName	Library	Round	#GeneID	Symbol	GeneInfo	Process	Function	Element #	casTLE Effect	casTLE Score	casTLE p-value	ES	ESP	Minimum Effect Estimate	Maximum Effect Estimate	Individual Elements
S0027	GAS1	A1	R3	3897	L1CAM	L1 cell adhesion molecule	chemotaxis|cell adhesion|homophilic cell adhesion|heterophilic cell-cell adhesion|leukocyte cell-cell adhesion|cell surface receptor signaling pathway|nervous system development|axon guidance|blood coagulation|cell death|positive regulation of cell-cell adhesion|cell-cell adhesion mediated by integrin|homotypic cell-cell adhesion|positive regulation of calcium-mediated signaling|leukocyte migrati…	integrin binding|sialic acid binding|identical protein binding|protein self-association|	3	-3	0.85	0.204	-2.15	-10.5392	-8	6.8	-4.48 : 153141754.23-P2	-2.36 : 153141687.23-P2	4.15 : 153151773.23-P1
S0027	GAS1	A1	R3	4919	ROR1	receptor tyrosine kinase-like orphan receptor 1	transmembrane receptor protein tyrosine kinase signaling pathway|peptidyl-tyrosine phosphorylation|peptidyl-tyrosine phosphorylation|	transmembrane receptor protein tyrosine kinase activity|protein binding|ATP binding|Wnt-protein binding|	1	2.7	1.71	0.105	4.41	42	-1.1	9	4.88 : 64239584.23-P1P2
S0027	GAS1	A1	R3	57829	ZP4	zona pellucida glycoprotein 4	positive regulation of humoral immune response|single fertilization|binding of sperm to zona pellucida|protein kinase A signaling|multicellular organism reproduction|intracellular signal transduction|positive regulation of T cell proliferation|positive regulation of protein kinase activity|acrosomal vesicle exocytosis|protein kinase C signaling|positive regulation of acrosome reaction|negative re…	signal transducer activity|acrosin binding|	1	0	0	0.68	0	0	-2	1.8	0.963 : 238054086.23-P1P2
S0027	GAS1	A1	R3	80759	KHDC1	KH homology domain containing 1	None	RNA binding|	1	-0.6	0.143	0.49	-0.457	-0.932653	-3.7	2	-2.06 : 73972927.23-ENST00000257765.5
S0027	GAS1	A1	R3	83597	RTP3	receptor (chemosensory) transporter protein 3	detection of chemical stimulus involved in sensory perception of bitter taste|protein targeting to membrane|	protein binding|	2	0	0	0.68	0	0	-2	3.7	-1.01 : 46539070.23-P1P2	2.24 : 46538928.23-P1P2
S0027	GAS1	A1	R3	100507588	TGFBR3L	transforming growth factor, beta receptor III-like	None	None	1	1.4	0.333	0.368	1.733	4.70924	-2	6.5	3.55 : 7981012.23-P1P2
S0027	GAS1	A1	R3	50999	TMED5	transmembrane emp24 protein transport domain containing 5	protein transport|Golgi ribbon formation|	protein binding|	4	0	0	0.68	0	0	-1.8	2	-1.19 : 93646074.23-P1P2	-0.0259 : 93646256.23-P1P2	0.0759 : 93646065.23-P1P2	0.561 : 93646252.23-P1P2
S0027	GAS1	A1	R3	222068	TMED4	transmembrane emp24 protein transport domain containing 4	signal transduction|protein transport|positive regulation of I-kappaB kinase/NF-kappaB signaling|	signal transducer activity|	4	-0.5	0.121	0.505	-0.379	-0.750495	-3.6	2	-2.36 : 44621926.23-P1P2	-1.86 : 44622049.23-P1P2	-0.214 : 44621944.23-P1P2	0.377 : 44621966.23-P1P2
S0027	GAS1	A1	R3	5795	PTPRJ	protein tyrosine phosphatase, receptor type, J	vasculogenesis|heart development|blood coagulation|negative regulation of cell proliferation|positive regulation of platelet activation|negative regulation of platelet-derived growth factor receptor signaling pathway|positive regulation of macrophage chemotaxis|regulation of cell adhesion|negative regulation of cell growth|negative regulation of cell migration|peptidyl-tyrosine dephosphorylation|…	protein tyrosine phosphatase activity|protein tyrosine phosphatase activity|platelet-derived growth factor receptor binding|protein binding|beta-catenin binding|phosphatase activity|phosphatase activity|protein kinase binding|gamma-catenin binding|mitogen-activated protein kinase binding|delta-catenin binding|	3	2.6	3.21	0.0334	5.81	173.952	-0.3	9	-1.19 : 48002118.23-P1P2	4.85 : 48001947.23-P1P2	4.85 : 48001944.23-P1P2
S0027	GAS1	A1	R3	999	CDH1	cadherin 1, type 1, E-cadherin (epithelial)	trophectodermal cell differentiation|epithelial cell morphogenesis|apoptotic process|cellular component disassembly involved in execution phase of apoptosis|homophilic cell adhesion|synapse assembly|sensory perception of sound|response to toxic substance|single organismal cell-cell adhesion|protein metabolic process|pituitary gland development|negative regulation of cell-cell adhesion|extracellul…	glycoprotein binding|calcium ion binding|protein binding|beta-catenin binding|protein phosphatase binding|protein domain specific binding|ankyrin binding|GTPase activating protein binding|gamma-catenin binding|cell adhesion molecule binding|	3	3.4	2.27	0.0801	5.67	70.7865	-6.1	11	-4.41 : 68771084.23-P1P2	1.04 : 68771057.23-P1P2	5.77 : 68770964.23-P1P2
S0027	GAS1	A1	R3	132720	C4ORF32	chromosome 4 open reading frame 32	None	None	4	-2.9	4.24	0.0192	1.34	69.7917	-8	1.1	-4.38 : 113066490.23-P1P2	-4.27 : 113066514.23-P1P2	-4.27 : 113066510.23-P1P2	1.77 : 113066498.23-P1P2
S0027	GAS1	A1	R3	57689	LRRC4C	leucine rich repeat containing 4C	regulation of axonogenesis|	protein binding|	4	-1.8	1.11	0.166	-0.69	-4.15663	-8.1	2	-4.87 : 41481695.23-P1	-2.85 : 40315721.23-P2	0.00195 : 41481569.23-P1	0.631 : 41481633.23-P1
S0027	GAS1	A1	R3	1604	CD55	CD55 molecule, decay accelerating factor for complement (Cromer blood group)	complement activation, classical pathway|positive regulation of cytosolic calcium ion concentration|spermatogenesis|response to virus|response to virus|regulation of complement activation|regulation of lipopolysaccharide-mediated signaling pathway|CD4-positive, alpha-beta T cell cytokine production|negative regulation of catalytic activity|response to peptide hormone|innate immune response|respir…	virus receptor activity|enzyme inhibitor activity|protein binding|lipid binding|	1	-0.5	0.0926	0.53	-0.4074	-0.768679	-2.7	2	-1.92 : 207494839.23-P1P2
S0027	GAS1	A1	R3	2812	GP1BB	glycoprotein Ib (platelet), beta polypeptide	cell adhesion|cell surface receptor signaling pathway|blood coagulation|blood coagulation, intrinsic pathway|platelet activation|platelet activation|	transmembrane signaling receptor activity|protein binding|	1	-0.4	0.0685	0.555	-0.3315	-0.597297	-2.7	2	-1.85 : 19710914.23-P1P2
S0027	GAS1	A1	R3	10251	SPRY3	sprouty homolog 3 (Drosophila)	multicellular organismal development|regulation of signal transduction|	molecular_function|	1	-2.6	1.21	0.149	-1.39	-9.32886	-8	1.4	-4.01 : 154997123.23-P1P2
S0027	GAS1	A1	R3	3949	LDLR	low density lipoprotein receptor	retinoid metabolic process|lipid metabolic process|endocytosis|receptor-mediated endocytosis|phototransduction, visible light|cholesterol metabolic process|positive regulation of triglyceride biosynthetic process|regulation of phosphatidylcholine catabolic process|phospholipid transport|viral process|intestinal cholesterol absorption|cholesterol transport|low-density lipoprotein particle clearanc…	glycoprotein binding|low-density lipoprotein receptor activity|calcium ion binding|protein binding|low-density lipoprotein particle binding|very-low-density lipoprotein particle receptor activity|	1	0	0	0.68	0	0	-1.9	1.9	0.278 : 11200006.23-P1P2
S0027	GAS1	A1	R3	4254	KITLG	KIT ligand	neural crest cell migration|positive regulation of myeloid leukocyte differentiation|cell adhesion|signal transduction|epidermal growth factor receptor signaling pathway|cell proliferation|fibroblast growth factor receptor signaling pathway|male gonad development|negative regulation of mast cell apoptotic process|embryonic hemopoiesis|ectopic germ cell programmed cell death|Fc-epsilon receptor si…	cytokine activity|stem cell factor receptor binding|protein binding|growth factor activity|	1	0	0	0.68	0	0	-1.8	2	-1.06 : 88974444.23-P1P2
S0027	GAS1	A1	R3	100187828	HBD	hypophosphatemic bone disease	None	None	1	0	0	0.68	0	0	-1.9	1.9	0.213 : 5255924.23-P1P2
S0027	GAS1	A1	R3	116159	CYYR1	cysteine/tyrosine-rich 1	biological_process|	molecular_function|	2	0	0	0.68	0	0	-2.7	2	-1.51 : 27945694.23-P1P2	-0.246 : 27945611.23-P1P2
S0027	GAS1	A1	R3	285671	RNF180	ring finger protein 180	protein ubiquitination|positive regulation of proteasomal ubiquitin-dependent protein catabolic process|	ubiquitin-protein transferase activity|zinc ion binding|ligase activity|ubiquitin conjugating enzyme binding|	2	0	0	0.68	0	0	-1.8	2	-1.19 : 63461342.23-P1P2	-0.787 : 63461432.23-P1P2
S0027	GAS1	A1	R3	26253	CLEC4E	C-type lectin domain family 4, member E	immune response|positive regulation of cytokine secretion|	receptor activity|carbohydrate binding|	1	-2.1	0.881	0.198	-1.219	-6.15657	-7	1.5	-3.51 : 8693589.23-P1P2
S0027	GAS1	A1	R3	643904	RNF222	ring finger protein 222	None	zinc ion binding|	2	-2.6	0.628	0.258	-1.972	-7.64341	-7.4	2	-4.03 : 8301349.23-P1P2	-0.924 : 8301160.23-P1P2
S0027	GAS1	A1	R3	3120	HLA-DQB2	major histocompatibility complex, class II, DQ beta 2	immune response|cytokine-mediated signaling pathway|antigen processing and presentation of exogenous peptide antigen via MHC class II|T cell costimulation|T cell receptor signaling pathway|interferon-gamma-mediated signaling pathway|	MHC class II receptor activity|	1	7.7	6.42	0.002	14.12	7060	4.9	19	9.79 : 32731367.23-P1P2
S0027	GAS1	A1	R3	388849	LOC388849	uncharacterized LOC388849	None	None	2	1	0.313	0.376	1.313	3.49202	-2	6.5	2.37 : 20138686.23-P1P2	3.9 : 20138694.23-P1P2
S0027	GAS1	A1	R3	6352	CCL5	chemokine (C-C motif) ligand 5	MAPK cascade|dendritic cell chemotaxis|monocyte chemotaxis|regulation of chronic inflammatory response|protein phosphorylation|calcium ion transport|cellular calcium ion homeostasis|exocytosis|chemotaxis|inflammatory response|leukocyte cell-cell adhesion|cell-cell signaling|response to virus|response to toxic substance|positive regulation of activation of JAK2 kinase activity|positive regulation …	phosphatidylinositol phospholipase C activity|protein kinase activity|protein binding|chemokine activity|chemokine activity|phospholipase activator activity|receptor signaling protein tyrosine kinase activator activity|CCR1 chemokine receptor binding|CCR1 chemokine receptor binding|CCR1 chemokine receptor binding|CCR4 chemokine receptor binding|CCR5 chemokine receptor binding|chemoattractant acti…	1	0	0	0.68	0	0	-1.9	1.9	0.187 : 34207661.23-P1P2
S0027	GAS1	A1	R3	56121	PCDHB15	protocadherin beta 15	cell adhesion|homophilic cell adhesion|nervous system development|	calcium ion binding|	2	0	0	0.68	0	0	-2	2.7	1.25 : 140624519.23-P1P2	1.73 : 140624511.23-P1P2
S0027	GAS1	A1	R3	114926	SMIM19	small integral membrane protein 19	None	None	1	0.5	0.0387	0.591	0.5387	0.911506	-2	4.6	2.68 : 42396731.23-P1P2
S0027	GAS1	A1	R3	135927	C7ORF34	chromosome 7 open reading frame 34	None	None	1	0	0	0.68	0	0	-1.9	1.9	0.146 : 142636391.23-P1P2
S0027	GAS1	A1	R3	6988	TCTA	T-cell leukemia translocation altered	None	None	2	-0.8	0.294	0.385	-0.506	-1.31429	-5.5	2	-3.3 : 49449748.23-P1P2	-1.78 : 49449570.23-P1P2
S0027	GAS1	A1	R3	53832	IL20RA	interleukin 20 receptor, alpha	cytokine-mediated signaling pathway|regulation of bone resorption|positive regulation of intrinsic apoptotic signaling pathway|	interleukin-20 binding|	2	0	0	0.68	0	0	-2	2.7	0.278 : 137366044.23-P1P2	1.53 : 137365959.23-P1P2
S0027	GAS1	A1	R3	3687	ITGAX	integrin, alpha X (complement component 3 receptor 4 subunit)	cell adhesion|integrin-mediated signaling pathway|blood coagulation|organ morphogenesis|extracellular matrix organization|leukocyte migration|defense response to virus|	receptor activity|protein binding|metal ion binding|	3	0.4	0.047	0.581	0.447	0.769363	-2	4.6	-0.924 : 31366409.23-P1P2	2.56 : 31366419.23-P1P2	2.87 : 31366294.23-P1P2
S0027	GAS1	A1	R3	912	CD1D	CD1d molecule	viral process|detection of bacterium|heterotypic cell-cell adhesion|positive regulation of T cell proliferation|T cell selection|innate immune response|positive regulation of innate immune response|antigen processing and presentation, endogenous lipid antigen via MHC class Ib|	receptor activity|beta-2-microglobulin binding|lipid antigen binding|exogenous lipid antigen binding|histone binding|cell adhesion molecule binding|	2	0	0	0.68	0	0	-2	5.5	1.19 : 158150664.23-P1P2	3.14 : 158150703.23-P1P2
S0027	GAS1	A1	R3	10752	CHL1	cell adhesion molecule L1-like	neuron migration|cell adhesion|signal transduction|axon guidance|adult locomotory behavior|exploration behavior|negative regulation of neuron apoptotic process|cognition|	protease binding|	1	2.5	1.39	0.127	3.89	30.6299	-1.2	9	4.67 : 238413.23-P1P2
S0027	GAS1	A1	R3	116143	WDR92	WD repeat domain 92	apoptotic process|histone lysine methylation|	protein binding|methylated histone binding|	2	-1.2	0.309	0.38	-0.891	-2.34474	-4.6	2	-2.69 : 68384867.23-P1P2	1.4 : 68384721.23-P1P2
S0027	GAS1	A1	R3	8516	ITGA8	integrin, alpha 8	metanephros development|cell-matrix adhesion|integrin-mediated signaling pathway|brain development|memory|single organismal cell-cell adhesion|cell projection organization|extracellular matrix organization|positive regulation of transforming growth factor beta receptor signaling pathway|inner ear morphogenesis|establishment of protein localization|smooth muscle tissue development|positive regulat…	metal ion binding|	1	-3.4	1.86	0.0969	-1.54	-15.8927	-9	1.1	-4.85 : 15762092.23-P1P2
S0027	GAS1	A1	R3	949	SCARB1	scavenger receptor class B, member 1	endothelial cell proliferation|androgen biosynthetic process|cholesterol catabolic process|receptor-mediated endocytosis|cell adhesion|positive regulation of endothelial cell migration|positive regulation of triglyceride biosynthetic process|positive regulation of cholesterol storage|regulation of phosphatidylcholine catabolic process|phospholipid transport|lipopolysaccharide transport|viral proc…	lipopolysaccharide binding|phosphatidylserine binding|lipopolysaccharide receptor activity|transporter activity|protein binding|1-phosphatidylinositol binding|high-density lipoprotein particle binding|low-density lipoprotein particle binding|apolipoprotein binding|apolipoprotein A-I binding|protein homodimerization activity|high-density lipoprotein particle receptor activity|	1	0.9	0.124	0.503	1.024	2.03579	-2	5.6	3.04 : 125348592.23-P1P2
S0027	GAS1	A1	R3	3572	IL6ST	interleukin 6 signal transducer	positive regulation of acute inflammatory response|positive regulation of adaptive immune response|glycogen metabolic process|positive regulation of cell proliferation|positive regulation of cell proliferation|regulation of Notch signaling pathway|positive regulation vascular endothelial growth factor production|positive regulation of cardiac muscle hypertrophy|viral process|cytokine-mediated sig…	ciliary neurotrophic factor receptor activity|interleukin-6 receptor activity|interleukin-6 receptor activity|interleukin-11 receptor activity|leukemia inhibitory factor receptor activity|oncostatin-M receptor activity|ciliary neurotrophic factor receptor binding|interleukin-6 receptor binding|protein binding|growth factor binding|growth factor binding|interleukin-11 binding|interleukin-6 binding…	2	-4.6	2.35	0.076	-2.25	-29.6053	-12	0.7	-6.0 : 55290908.23-P1P2	-1.21 : 55290958.23-P1P2
S0027	GAS1	A1	R3	8809	IL18R1	interleukin 18 receptor 1	immune response|signal transduction|natural killer cell activation|positive regulation of interferon-gamma production|interleukin-18-mediated signaling pathway|positive regulation of NF-kappaB import into nucleus|T-helper 1 cell differentiation|	receptor activity|interleukin-1 receptor activity|interleukin-18 receptor activity|	4	-0.5	0.105	0.522	-0.395	-0.756705	-4.9	5.3	-2.85 : 102927720.23-P2	-1.69 : 102927900.23-P2	1.92 : 102972133.23-P1	3.34 : 102972176.23-P1
S0027	GAS1	A1	R3	3684	ITGAM	integrin, alpha M (complement component 3 receptor 3 subunit)	toll-like receptor signaling pathway|cell adhesion|leukocyte cell-cell adhesion|integrin-mediated signaling pathway|blood coagulation|microglia development|extracellular matrix organization|neutrophil chemotaxis|toll-like receptor 4 signaling pathway|innate immune response|cellular extravasation|activated T cell proliferation|leukocyte migration|	opsonin binding|glycoprotein binding|protein binding|heparin binding|heparan sulfate proteoglycan binding|metal ion binding|protein heterodimerization activity|	2	-1	0.189	0.456	-0.811	-1.77851	-3.7	2	-2.48 : 31271235.23-P1P2	-0.224 : 31271085.23-P1P2
S0027	GAS1	A1	R3	80059	LRRTM4	leucine rich repeat transmembrane neuronal 4	None	None	1	1.4	0.366	0.352	1.766	5.01705	-2	6.5	3.62 : 77749517.23-P1P2
S0027	GAS1	A1	R3	404217	CTXN1	cortexin 1	None	None	3	0	0	0.68	0	0	-3	3.6	-1.51 : 7991271.23-P1P2	1.79 : 7991261.23-P1P2	2.35 : 7991196.23-P1P2
S0027	GAS1	A1	R3	1000	CDH2	cadherin 2, type 1, N-cadherin (neuronal)	cell adhesion|homophilic cell adhesion|heterophilic cell-cell adhesion|calcium-dependent cell-cell adhesion|cell migration|cell junction assembly|adherens junction organization|muscle cell differentiation|positive regulation of MAPK cascade|cell-cell junction organization|blood vessel morphogenesis|striated muscle cell differentiation|positive regulation of muscle cell differentiation|negative re…	calcium ion binding|protein binding|beta-catenin binding|protein phosphatase binding|alpha-catenin binding|gamma-catenin binding|	2	-0.5	0.0901	0.532	-0.4099	-0.770489	-3.7	2	-2.07 : 25757171.23-P1P2	1.47 : 25757436.23-P1P2
S0027	GAS1	A1	R3	84898	PLXDC2	plexin domain containing 2	multicellular organismal development|	receptor activity|protein binding|	1	0	0	0.68	0	0	-2	3.7	2.18 : 20105037.23-P1P2
S0027	GAS1	A1	R3	65983	GRAMD3	GRAM domain containing 3	None	None	1	0	0	0.68	0	0	-2	2.8	1.56 : 125759126.23-P1P2
S0027	GAS1	A1	R3	50512	PODXL2	podocalyxin-like 2	leukocyte tethering or rolling|	protein binding|glycosaminoglycan binding|	1	0	0	0.68	0	0	-1.8	2	-0.96 : 127347908.23-P1P2
S0027	GAS1	A1	R3	53407	STX18	syntaxin 18	intracellular protein transport|ER to Golgi vesicle-mediated transport|	SNAP receptor activity|protein binding|	4	0.8	0.219	0.437	1.019	2.33181	-4	7.1	-2.13 : 4543926.23-P1P2	-0.339 : 4543864.23-P1P2	2.38 : 4544041.23-P1P2	4.1 : 4543837.23-P1P2
S0027	GAS1	A1	R3	153579	BTNL9	butyrophilin-like 9	None	None	3	-1.7	1.11	0.166	-0.59	-3.55422	-8	4.9	-4.26 : 180466921.23-P1	-2.77 : 180479925.23-P2	3.35 : 180479848.23-P2
S0027	GAS1	A1	R3	11006	LILRB4	leukocyte immunoglobulin-like receptor, subfamily B (with TM and ITIM domains), member 4	immune system process|signal transduction|negative regulation of osteoclast differentiation|	antigen binding|receptor activity|protein binding|	3	-1.6	0.0541	0.57	-1.5459	-2.71211	-5.4	3	-3.21 : 55177259.23-P2	-0.888 : 55177238.23-P2	1.61 : 55177061.23-P2
S0027	GAS1	A1	R3	92715	DPH7	diphthamide biosynthesis 7	peptidyl-diphthamide biosynthetic process from peptidyl-histidine|peptidyl-diphthamide biosynthetic process from peptidyl-histidine|	None	2	-1.2	0.31	0.376	-0.89	-2.36702	-4.6	2	-2.69 : 140473338.23-P1P2	0.879 : 140473514.23-P1P2
S0027	GAS1	A1	R3	50632	CALY	calcyon neuron-specific vesicular protein	endocytosis|dopamine receptor signaling pathway|positive regulation of endocytosis|clathrin coat assembly|	clathrin light chain binding|protein complex binding|	5	-0.2	0.057	0.568	-0.143	-0.251761	-7.9	4	-4.59 : 135150501.23-P1	-2.77 : 135150551.23-P1	-1.41 : 135150465.23-P1	-1.19 : 135139827.23-P2	2.18 : 135150649.23-P1
S0027	GAS1	A1	R3	284266	SIGLEC15	sialic acid binding Ig-like lectin 15	regulation of actin cytoskeleton organization|innate immune response|regulation of bone resorption|cellular response to lipoprotein particle stimulus|regulation of osteoclast development|	None	3	8	5.43	0.0063	13.43	2131.75	4.2	20	-0.924 : 43409023.23-P2	-0.652 : 43408991.23-P2	10.2 : 43408814.23-P2
S0027	GAS1	A1	R3	9413	FAM189A2	family with sequence similarity 189, member A2	biological_process|	molecular_function|	2	-3.3	1.48	0.119	-1.82	-15.2941	-9	2	-4.79 : 71939436.23-P1P2	1.54 : 71939328.23-P1P2
S0027	GAS1	A1	R3	353091	RAET1G	retinoic acid early transcript 1G	antigen processing and presentation|natural killer cell mediated cytotoxicity|	natural killer cell lectin-like receptor binding|	4	2	1.58	0.112	3.58	31.9643	-3.6	10	-2.92 : 150244347.23-P1P2	0.434 : 150244651.23-P1P2	3.52 : 150244621.23-P1P2	5.03 : 150244360.23-P1P2
S0027	GAS1	A1	R3	9379	NRXN2	neurexin 2	neuron cell-cell adhesion|synaptic transmission|synaptic transmission|neurotransmitter secretion|synapse assembly|adult behavior|social behavior|vocal learning|vocalization behavior|postsynaptic membrane assembly|gephyrin clustering|neuroligin clustering|postsynaptic density protein 95 clustering|	calcium channel regulator activity|metal ion binding|cell adhesion molecule binding|cell adhesion molecule binding|neuroligin family protein binding|neuroligin family protein binding|	1	0	0	0.68	0	0	-2	1.8	1.31 : 64490619.23-ENST00000265459.6
S0027	GAS1	A1	R3	114990	VASN	vasorin	negative regulation of epithelial to mesenchymal transition|negative regulation of transforming growth factor beta receptor signaling pathway|negative regulation of transforming growth factor beta receptor signaling pathway|cellular response to hypoxia|cellular response to redox state|	transforming growth factor beta binding|	3	0	0	0.68	0	0	-2	1.8	0.509 : 4421715.23-P1P2	0.613 : 4421686.23-P1P2	1.04 : 4421644.23-P1P2
S0027	GAS1	A1	R3	100505993	TMEM210	transmembrane protein 210	None	None	4	0	0	0.68	0	0	-4.5	2	-2.85 : 140066656.23-P1P2	-1.41 : 140066719.23-P1P2	-0.924 : 140066907.23-P1P2	-0.173 : 140067033.23-P1P2
S0027	GAS1	A1	R3	23654	PLXNB2	plexin B2	neural tube closure|regulation of protein phosphorylation|neuroblast proliferation|brain development|regulation of cell shape|regulation of Rho GTPase activity|positive regulation of GTPase activity|positive regulation of axonogenesis|semaphorin-plexin signaling pathway|regulation of neuron migration|	GTPase activator activity|protein binding|semaphorin receptor activity|	1	0.7	0.0815	0.544	0.7815	1.43658	-2	4.6	2.89 : 50746538.23-P1P2
S0027	GAS1	A1	R3	66000	TMEM108	transmembrane protein 108	biological_process|	molecular_function|	2	0	0	0.68	0	0	-1.8	2	-1.3 : 132757147.23-P1P2	0.781 : 132757150.23-P1P2
S0027	GAS1	A1	R3	100132916	FAM159B	family with sequence similarity 159, member B	None	None	1	0	0	0.68	0	0	-1.8	2	-0.924 : 63986173.23-P1P2
S0027	GAS1	A1	R3	10894	LYVE1	lymphatic vessel endothelial hyaluronan receptor 1	carbohydrate metabolic process|transport|cellular component movement|cell-matrix adhesion|signal transduction|response to wounding|anatomical structure morphogenesis|glycosaminoglycan metabolic process|hyaluronan metabolic process|hyaluronan catabolic process|small molecule metabolic process|	receptor activity|transmembrane signaling receptor activity|hyaluronic acid binding|	1	0	0	0.68	0	0	-2	1.8	1.43 : 10590397.23-P1P2
S0027	GAS1	A1	R3	3676	ITGA4	integrin, alpha 4 (antigen CD49D, alpha 4 subunit of VLA-4 receptor)	blood vessel remodeling|heterophilic cell-cell adhesion|leukocyte cell-cell adhesion|integrin-mediated signaling pathway|heart development|blood coagulation|B cell differentiation|extracellular matrix organization|regulation of immune response|leukocyte migration|face development|chorio-allantoic fusion|negative regulation of protein homodimerization activity|	fibronectin binding|protein binding|metal ion binding|cell adhesion molecule binding|	2	0	0	0.68	0	0	-2	3.7	-1.19 : 182322024.23-P1P2	2.43 : 182321851.23-P1P2
S0027	GAS1	A1	R3	145864	HAPLN3	hyaluronan and proteoglycan link protein 3	cell adhesion|	hyaluronic acid binding|	3	0.2	0.0126	0.638	0.2126	0.333229	-2	4.6	0.231 : 89438841.23-P1	2.5 : 89430543.23-P2	2.59 : 89438885.23-P1
S0027	GAS1	A1	R3	83416	FCRL5	Fc receptor-like 5	None	None	1	-2.9	1.41	0.125	-1.49	-11.92	-8	1.3	-4.33 : 157522616.23-P1P2
S0027	GAS1	A1	R3	57685	CACHD1	cache domain containing 1	calcium ion transport|	None	1	0	0	0.68	0	0	-1.8	2	-0.0761 : 64935561.23-P1P2
S0027	GAS1	A1	R3	6281	S100A10	S100 calcium binding protein A10	membrane raft assembly|membrane budding|positive regulation of Rac GTPase activity|positive regulation of binding|protein heterotetramerization|positive regulation of stress fiber assembly|positive regulation of focal adhesion assembly|cellular response to acid|establishment of protein localization to plasma membrane|positive regulation of substrate adhesion-dependent cell spreading|	calcium ion binding|protein binding|protein homodimerization activity|ion channel binding|	2	0	0	0.68	0	0	-2.7	2	-1.92 : 151958906.23-P2	-0.439 : 151966470.23-P1
S0027	GAS1	A1	R3	100129385	C9ORF92	chromosome 9 open reading frame 92	None	None	4	-0.2	0.0283	0.611	-0.1717	-0.281015	-3	4.5	-1.92 : 16276382.23-ENST00000380685.1	-1.6 : 16253259.23-ENST00000380683.1	2.18 : 16253223.23-ENST00000380683.1	2.68 : 16253649.23-ENST00000380683.1
S0027	GAS1	A1	R3	147744	TMEM190	transmembrane protein 190	None	protein self-association|	1	0	0	0.68	0	0	-1.9	1.9	0.278 : 55888166.23-P1P2
S0027	GAS1	A1	R3	56246	MRAP	melanocortin 2 receptor accessory protein	positive regulation of cAMP biosynthetic process|protein localization to cell surface|brown fat cell differentiation|	corticotropin hormone receptor binding|type 3 melanocortin receptor binding|type 4 melanocortin receptor binding|type 5 melanocortin receptor binding|type 1 melanocortin receptor binding|	2	1.1	0.185	0.462	1.285	2.78139	-1.8	5.8	-1.06 : 33671163.23-P1P2	3.48 : 33671058.23-P1P2
S0027	GAS1	A1	R3	970	CD70	CD70 molecule	immune response|signal transduction|cell-cell signaling|cell proliferation|extrinsic apoptotic signaling pathway|	protease binding|receptor binding|cytokine activity|tumor necrosis factor receptor binding|protein binding|	1	0.3	0.0181	0.629	0.3181	0.505723	-2	4.6	2.53 : 6591294.23-P1P2
S0027	GAS1	A1	R3	64778	FNDC3B	fibronectin type III domain containing 3B	positive regulation of fat cell differentiation|	poly(A) RNA binding|	2	0	0	0.68	0	0	-2.7	2	-1.61 : 171757308.23-P1P2	-1.3 : 171757320.23-P1P2
S0027	GAS1	A1	R3	9142	TMEM257	transmembrane protein 257	biological_process|	molecular_function|	2	0	0	0.68	0	0	-2	3.7	-0.246 : 144908915.23-P1P2	2.25 : 144908856.23-P1P2
S0027	GAS1	A1	R3	93035	PKHD1L1	polycystic kidney and hepatic disease 1 (autosomal recessive)-like 1	immune response|	receptor activity|	2	3.7	3.02	0.0394	6.72	170.558	0	11	-1.06 : 110374352.23-P1P2	5.96 : 110374439.23-P1P2
S0027	GAS1	A1	R3	84818	IL17RC	interleukin 17 receptor C	cytokine-mediated signaling pathway|positive regulation of cytokine production involved in inflammatory response|	interleukin-17 receptor activity|	3	-0.9	0.355	0.358	-0.545	-1.52235	-4.5	2	-2.94 : 9958691.23-P1P2	-1.99 : 9958522.23-P1P2	0.798 : 9958694.23-P1P2
S0027	GAS1	A1	R3	283897	C16ORF54	chromosome 16 open reading frame 54	None	None	2	-0.2	0.0289	0.611	-0.1711	-0.280033	-3.6	2	-2.3 : 29757541.23-P1P2	-1.3 : 29757386.23-P1P2
S0027	GAS1	A1	R3	2069	EREG	epiregulin	angiogenesis|ovarian cumulus expansion|oocyte maturation|positive regulation of cytokine production|female meiotic division|epidermal growth factor receptor signaling pathway|epidermal growth factor receptor signaling pathway|cell-cell signaling|positive regulation of cell proliferation|positive regulation of cell proliferation|negative regulation of cell proliferation|fibroblast growth factor re…	epidermal growth factor receptor binding|epidermal growth factor receptor binding|protein binding|growth factor activity|	2	1.7	0.483	0.307	2.183	7.11075	-2	7.4	0.454 : 75230750.23-P1P2	4.06 : 75230734.23-P1P2
S0027	GAS1	A1	R3	6103	RPGR	retinitis pigmentosa GTPase regulator	intracellular protein transport|visual perception|intraciliary transport|cilium assembly|eye photoreceptor cell development|positive regulation of GTPase activity|response to stimulus|	guanyl-nucleotide exchange factor activity|protein binding|poly(A) RNA binding|	4	0	0	0.68	0	0	-3.5	2	-2.06 : 38186972.23-P1P2	-1.19 : 38186811.23-P1P2	-1.06 : 38186931.23-P1P2	-0.943 : 38186901.23-P1P2
S0027	GAS1	A1	R3	164284	APCDD1L	adenomatosis polyposis coli down-regulated 1-like	None	None	2	0.9	0.261	0.407	1.161	2.85258	-2	6.5	2.59 : 57090476.23-P1P2	3.53 : 57090585.23-P1P2
S0027	GAS1	A1	R3	8675	STX16	syntaxin 16	intracellular protein transport|intra-Golgi vesicle-mediated transport|retrograde transport, endosome to Golgi|	SNAP receptor activity|protein binding|	3	1.4	0.714	0.233	2.114	9.07296	-5.2	7.8	-3.33 : 57226267.23-P1P2	2.81 : 57226168.23-P1P2	4.45 : 57226065.23-P1P2
S0027	GAS1	A1	R3	22853	LMTK2	lemur tyrosine kinase 2	receptor recycling|protein phosphorylation|peptidyl-serine phosphorylation|peptidyl-threonine phosphorylation|peptidyl-tyrosine phosphorylation|endocytic recycling|transferrin transport|negative regulation of catalytic activity|early endosome to late endosome transport|protein autophosphorylation|	protein serine/threonine kinase activity|protein tyrosine kinase activity|protein phosphatase inhibitor activity|protein binding|ATP binding|myosin VI binding|	2	0	0	0.68	0	0	-1.8	2	-1.19 : 97736057.23-P1P2	1.15 : 97736102.23-P1P2
S0027	GAS1	A1	R3	56105	PCDHGA11	protocadherin gamma subfamily A, 11	homophilic cell adhesion|	calcium ion binding|	1	-0.4	0.0513	0.573	-0.3487	-0.608551	-2.7	2	-1.8 : 140800578.23-P1P2
S0027	GAS1	A1	R3	53833	IL20RB	interleukin 20 receptor beta	negative regulation of type IV hypersensitivity|inflammatory response to antigenic stimulus|immune response-inhibiting signal transduction|negative regulation of interferon-gamma production|negative regulation of interleukin-2 production|positive regulation of interleukin-10 production|positive regulation of interleukin-4 production|negative regulation of T cell proliferation|homeostasis of numbe…	interleukin-20 binding|	2	0.1	0.00527	0.661	0.10527	0.159259	-2	5.5	1.68 : 136676687.23-P1P2	3.03 : 136676655.23-P1P2
S0027	GAS1	A1	R3	23129	PLXND1	plexin D1	angiogenesis|patterning of blood vessels|axon guidance|synapse assembly|regulation of cell migration|positive regulation of protein binding|endothelial cell migration|regulation of angiogenesis|dichotomous subdivision of terminal units involved in salivary gland branching|semaphorin-plexin signaling pathway|	protein binding|semaphorin receptor activity|protein domain specific binding|	4	0	0	0.68	0	0	-4	3.5	-2.19 : 129325680.23-P1P2	-0.159 : 129325869.23-P1P2	1.5 : 129325993.23-P1P2	2.09 : 129325989.23-P1P2
S0027	GAS1	A1	R3	1435	CSF1	colony stimulating factor 1 (macrophage)	ossification|positive regulation of cell-matrix adhesion|osteoclast proliferation|developmental process involved in reproduction|inflammatory response|cell proliferation|positive regulation of cell proliferation|positive regulation of cell proliferation|positive regulation of gene expression|regulation of macrophage derived foam cell differentiation|positive regulation of macrophage derived foam …	cytokine activity|macrophage colony-stimulating factor receptor binding|macrophage colony-stimulating factor receptor binding|growth factor activity|growth factor activity|protein homodimerization activity|	1	0	0	0.68	0	0	-2	1.8	0.841 : 110453331.23-P1P2
S0027	GAS1	A1	R3	93273	LEMD1	LEM domain containing 1	None	None	2	-1.7	0.0933	0.53	-1.6067	-3.03151	-5.5	2	-3.16 : 205419420.23-P1P2	-1.28 : 205419235.23-P1P2
S0027	GAS1	A1	R3	94030	LRRC4B	leucine rich repeat containing 4B	positive regulation of synapse assembly|	receptor binding|	2	0.3	0.013	0.637	0.313	0.491366	-2	4.6	-0.924 : 51071699.23-P1P2	2.77 : 51072207.23-P1P2
S0027	GAS1	A1	R3	50852	TRAT1	T cell receptor associated transmembrane adaptor 1	negative regulation of receptor recycling|cellular defense response|signal transduction|epidermal growth factor receptor signaling pathway|fibroblast growth factor receptor signaling pathway|Fc-epsilon receptor signaling pathway|innate immune response|neurotrophin TRK receptor signaling pathway|phosphatidylinositol-mediated signaling|positive regulation of calcium-mediated signaling|T cell recept…	transmembrane receptor protein tyrosine kinase adaptor activity|	1	0	0	0.68	0	0	-1.8	2	-1.19 : 108541197.23-P1P2
S0027	GAS1	A1	R3	4897	NRCAM	neuronal cell adhesion molecule	angiogenesis|neuron migration|axonogenesis|axon guidance|axonal fasciculation|synapse assembly|central nervous system development|protein localization|single organismal cell-cell adhesion|neuronal action potential propagation|regulation of axon extension|retinal ganglion cell axon guidance|heterotypic cell-cell adhesion|clustering of voltage-gated sodium channels|positive regulation of neuron dif…	protein binding|ankyrin binding|protein binding involved in heterotypic cell-cell adhesion|	1	0.3	0.0171	0.63	0.3171	0.503333	-2	4.6	2.52 : 108096996.23-P1P2
S0027	GAS1	A1	R3	159989	CCDC67	coiled-coil domain containing 67	cell projection organization|de novo centriole assembly|	None	1	0.1	0.000965	0.675	0.100965	0.149578	-2	3.7	2.29 : 93063712.23-P1P2
S0027	GAS1	A1	R3	2995	GYPC	glycophorin C (Gerbich blood group)	None	protein binding|	2	0	0	0.68	0	0	-3.6	2	-2.3 : 127413565.23-P1P2	-1.06 : 127413346.23-P1P2
S0027	GAS1	A1	R3	56241	SUSD2	sushi domain containing 2	receptor-mediated endocytosis|immune response|	scavenger receptor activity|polysaccharide binding|	1	-3.3	1.68	0.107	-1.62	-15.1402	-9	1.2	-4.67 : 24577396.23-P1P2
S0027	GAS1	A1	R3	10457	GPNMB	glycoprotein (transmembrane) nmb	osteoblast differentiation|cell adhesion|negative regulation of cell proliferation|bone mineralization|	integrin binding|heparin binding|	4	-3.1	0.403	0.336	-2.697	-8.02679	-8.8	6	-4.64 : 23312827.23-P2	-1.3 : 23312916.23-P2	1.69 : 23286179.23-P1	3.99 : 23286349.23-P1
S0027	GAS1	A1	R3	196513	DCP1B	decapping mRNA 1B	nuclear-transcribed mRNA catabolic process, nonsense-mediated decay|nuclear-transcribed mRNA catabolic process, deadenylation-dependent decay|gene expression|RNA metabolic process|mRNA metabolic process|exonucleolytic nuclear-transcribed mRNA catabolic process involved in deadenylation-dependent decay|	protein binding|hydrolase activity|	3	0	0	0.68	0	0	-2	3.7	-1.08 : 2113761.23-P1P2	0.451 : 2113708.23-P1P2	2.29 : 2113678.23-P1P2
S0027	GAS1	A1	R3	9378	NRXN1	neurexin 1	angiogenesis|heterophilic cell-cell adhesion|neuron cell-cell adhesion|neuron cell-cell adhesion|synaptic transmission|neurotransmitter secretion|axon guidance|synapse assembly|learning|calcium-dependent cell-cell adhesion|cerebellar granule cell differentiation|neuronal signal transduction|extracellular matrix organization|adult behavior|social behavior|protein localization to synapse|vocal lear…	receptor activity|receptor binding|calcium channel regulator activity|calcium ion binding|protein binding|acetylcholine receptor binding|metal ion binding|calcium-dependent protein binding|cell adhesion molecule binding|neuroligin family protein binding|	2	-3.7	4.49	0.0133	0.79	59.3985	-11	-0.4	-5.53 : 51259392.23-P1P2	-4.76 : 51259452.23-P1P2
S0027	GAS1	A1	R3	7046	TGFBR1	transforming growth factor, beta receptor 1	activation of MAPKK activity|skeletal system development|angiogenesis|in utero embryonic development|kidney development|blastocyst development|epithelial to mesenchymal transition|negative regulation of endothelial cell proliferation|lens development in camera-type eye|regulation of transcription, DNA-templated|regulation of transcription, DNA-templated|protein phosphorylation|apoptotic process|c…	protein kinase activity|protein serine/threonine kinase activity|receptor signaling protein serine/threonine kinase activity|transforming growth factor beta-activated receptor activity|transforming growth factor beta-activated receptor activity|transforming growth factor beta-activated receptor activity|transforming growth factor beta-activated receptor activity|transforming growth factor beta re…	3	1.6	0.431	0.324	2.031	6.26852	-1.7	7.7	-1.19 : 101867071.23-P1P2	-0.439 : 101867243.23-P1P2	4.17 : 101867169.23-P1P2
S0027	GAS1	A1	R3	338328	GPIHBP1	glycosylphosphatidylinositol anchored high density lipoprotein binding protein 1	lipid transport|intracellular protein transport|protein import|protein localization to cell surface|cholesterol homeostasis|transcytosis|protein stabilization|positive regulation of lipoprotein lipase activity|triglyceride homeostasis|response to heparin|protein transmembrane transport|protein transmembrane transport|positive regulation of chylomicron remnant clearance|	high-density lipoprotein particle binding|lipid binding|protein transmembrane transporter activity|lipase binding|chylomicron binding|lipoprotein particle binding|	2	-0.7	0.0168	0.631	-0.6832	-1.08273	-3.7	2	-2.19 : 144295012.23-P1P2	-0.407 : 144294964.23-P1P2
S0027	GAS1	A1	R3	7940	LST1	leukocyte specific transcript 1	cell morphogenesis|immune response|regulation of cell shape|anatomical structure morphogenesis|dendrite development|negative regulation of lymphocyte proliferation|	None	6	-0.8	0.442	0.321	-0.358	-1.11526	-6.1	4	-3.92 : 31554653.23-P2	-2.36 : 31553775.23-P1	-1.91 : 31553496.23-P1	-0.0965 : 31554849.23-P2	0.454 : 31553865.23-P1	2.47 : 31553857.23-P1
S0027	GAS1	A1	R3	3106	HLA-B	major histocompatibility complex, class I, B	positive regulation of T cell mediated cytotoxicity|positive regulation of T cell mediated cytotoxicity|antigen processing and presentation of peptide antigen via MHC class I|antigen processing and presentation of peptide antigen via MHC class I|antigen processing and presentation of exogenous peptide antigen via MHC class I, TAP-dependent|antigen processing and presentation of exogenous peptide …	receptor binding|peptide antigen binding|peptide antigen binding|TAP binding|chaperone binding|	5	-1.4	2.04	0.0867	0.64	7.38178	-7.9	2	-4.72 : 31325129.23-P1P2	-3.57 : 31325161.23-P1P2	-2.89 : 31325073.23-P1P2	-2.31 : 31325430.23-P1P2	-2.1 : 31325142.23-P1P2
S0027	GAS1	A1	R3	946	SIGLEC6	sialic acid binding Ig-like lectin 6	cell adhesion|cell-cell signaling|	None	1	-2	0.834	0.207	-1.166	-5.63285	-6	1.6	-3.44 : 52034959.23-P1P2
S0027	GAS1	A1	R3	131368	ZPLD1	zona pellucida-like domain containing 1	None	None	3	0	0	0.68	0	0	-2	5.5	-0.0761 : 101817587.23-ENST00000491959.1	1.63 : 102153672.23-ENST00000466937.1	3.03 : 102153807.23-ENST00000466937.1
S0027	GAS1	A1	R3	8577	TMEFF1	transmembrane protein with EGF-like and two follistatin-like domains 1	multicellular organismal development|	None	5	0.7	0.24	0.421	0.94	2.23278	-2	7.2	-1.3 : 103235243.23-P1P2	0.509 : 103235383.23-P1P2	2.23 : 103235231.23-P1P2	2.93 : 103235306.23-P1P2	4.08 : 103235497.23-P1P2
S0027	GAS1	A1	R3	84063	KIRREL2	kin of IRRE like 2 (Drosophila)	negative regulation of protein phosphorylation|cell adhesion|single organismal cell-cell adhesion|	None	5	-0.2	0.0365	0.594	-0.1635	-0.275253	-2.4	4	-1.99 : 36346513.23-P2	-1.92 : 36347700.23-P1	-1.51 : 36347651.23-P1	-1.27 : 36347609.23-P1	2.35 : 36347559.23-P1
S0027	GAS1	A1	R3	388394	RPRML	reprimo-like	None	None	1	0.2	0.00526	0.661	0.20526	0.31053	-2	3.7	2.38 : 45056786.23-P1P2
S0027	GAS1	A1	R3	4359	MPZ	myelin protein zero	synaptic transmission|cell death|cell-cell junction maintenance|	structural molecule activity|	4	-2	0.234	0.425	-1.766	-4.15529	-7	6	-3.62 : 161276144.23-P2	-0.48 : 161276046.23-P2	1.36 : 161276042.23-P2	3.79 : 161276110.23-P2
S0027	GAS1	A1	R3	2196	FAT2	FAT atypical cadherin 2	homophilic cell adhesion|epithelial cell migration|	calcium ion binding|	3	-2.4	0.688	0.239	-1.712	-7.16318	-7	5	-3.91 : 150971007.23-P1P2	1.66 : 150970986.23-P1P2	3.43 : 150971079.23-P1P2
S0027	GAS1	A1	R3	64399	HHIP	hedgehog interacting protein	carbohydrate metabolic process|smoothened signaling pathway|neuroblast proliferation|dorsal/ventral pattern formation|negative regulation of signal transduction|regulation of fibroblast growth factor receptor signaling pathway|negative regulation of smoothened signaling pathway|skeletal system morphogenesis|oxidation-reduction process|epithelial tube branching involved in lung morphogenesis|	protein binding|zinc ion binding|oxidoreductase activity, acting on the CH-OH group of donors, quinone or similar compound as acceptor|quinone binding|hedgehog family protein binding|	1	0	0	0.68	0	0	-2	3.7	2.23 : 145567026.23-P1P2
S0027	GAS1	A1	R3	3595	IL12RB2	interleukin 12 receptor, beta 2	cell surface receptor signaling pathway|positive regulation of cell proliferation|peptidyl-tyrosine phosphorylation|cytokine-mediated signaling pathway|cytokine-mediated signaling pathway|response to lipopolysaccharide|interferon-gamma production|positive regulation of interferon-gamma production|	cytokine receptor activity|protein kinase binding|	1	-0.6	0.144	0.49	-0.456	-0.930612	-3.7	2	-2.06 : 67773338.23-P1P2
S0027	GAS1	A1	R3	729330	OC90	otoconin 90	phospholipid metabolic process|biological_process|lipid catabolic process|	molecular_function|phospholipase A2 activity|calcium ion binding|	2	0	0	0.68	0	0	-2	3.7	0.278 : 133071799.23-P1P2	2.29 : 133071817.23-P1P2
S0027	GAS1	A1	R3	55901	THSD1	thrombospondin, type I, domain containing 1	hematopoietic progenitor cell differentiation|	None	3	1.4	0.33	0.37	1.73	4.67568	-3.2	8	-2.22 : 52980578.23-P1P2	-0.849 : 52980537.23-P1P2	4.02 : 52980388.23-P1P2
S0027	GAS1	A1	R3	4038	LRP4	low density lipoprotein receptor-related protein 4	kidney development|regulation of protein phosphorylation|hair follicle development|endocytosis|dorsal/ventral pattern formation|proximal/distal pattern formation|Wnt signaling pathway|extracellular matrix organization|negative regulation of ossification|odontogenesis of dentin-containing tooth|embryonic digit morphogenesis|dendrite morphogenesis|negative regulation of axonogenesis|synapse organiz…	calcium ion binding|protein binding|receptor tyrosine kinase binding|protein homodimerization activity|scaffold protein binding|	2	0	0	0.68	0	0	-1.8	2	-0.924 : 46940236.23-P1P2	1.27 : 46940404.23-P1P2
S0027	GAS1	A1	R3	146894	CD300LG	CD300 molecule-like family member g	immune system process|	None	1	-0.1	0.00132	0.674	-0.09868	-0.146409	-2.7	2	-1.51 : 41924387.23-P1P2
S0027	GAS1	A1	R3	3483	IGFALS	insulin-like growth factor binding protein, acid labile subunit	cell adhesion|signal transduction|cellular protein metabolic process|	insulin-like growth factor binding|	5	0.8	0.0799	0.545	0.8799	1.6145	-5	7	-3.33 : 1843878.23-P1P2	-1.59 : 1843900.23-P1P2	-0.439 : 1844176.23-P1P2	0.0614 : 1843902.23-P1P2	3.94 : 1843917.23-P1P2
S0027	GAS1	A1	R3	56098	PCDHGC4	protocadherin gamma subfamily C, 4	homophilic cell adhesion|	calcium ion binding|	1	0	0	0.68	0	0	-2	1.8	1.31 : 140864406.23-P1P2
S0027	GAS1	A1	R3	27328	PCDH11X	protocadherin 11 X-linked	homophilic cell adhesion|negative regulation of phosphatase activity|	calcium ion binding|	5	-0.8	0.272	0.402	-0.528	-1.31343	-4.5	2	-2.52 : 91034312.23-P1P2	-2.25 : 91033968.23-P1P2	-0.159 : 91034169.23-P1P2	0.631 : 91034393.23-P1P2	0.883 : 91034315.23-P1P2
S0027	GAS1	A1	R3	158056	MAMDC4	MAM domain containing 4	protein transport|	None	3	1.3	0.824	0.209	2.124	10.1627	-2	7.3	2.45 : 139746830.23-P1P2	3.3 : 139746683.23-P1P2	4.35 : 139746637.23-P1P2
S0027	GAS1	A1	R3	83552	MFRP	membrane frizzled-related protein	embryo development|	molecular_function|	3	-3.2	1.12	0.164	-2.08	-12.6829	-9	4.7	-4.71 : 119217512.23-P1P2	1.96 : 119217583.23-P1P2	3.47 : 119217596.23-P1P2
S0027	GAS1	A1	R3	3680	ITGA9	integrin, alpha 9	cell adhesion|integrin-mediated signaling pathway|axon guidance|extracellular matrix organization|neutrophil chemotaxis|wound healing|	collagen binding|laminin binding|metal ion binding|	4	1.5	0.726	0.231	2.226	9.63636	-2	8.2	-1.06 : 37493493.23-P1P2	1.08 : 37493398.23-P1P2	2.99 : 37493468.23-P1P2	4.66 : 37493478.23-P1P2
S0027	GAS1	A1	R3	100507436	MICA	MHC class I polypeptide-related sequence A	T cell mediated cytotoxicity|immune response to tumor cell|cellular response to DNA damage stimulus|response to heat|viral process|cytolysis|antigen processing and presentation|natural killer cell mediated cytotoxicity|defense response to bacterium|gamma-delta T cell activation|defense response to virus|	protein binding|natural killer cell lectin-like receptor binding|natural killer cell lectin-like receptor binding|	2	0	0	0.68	0	0	-2	1.8	0.398 : 31371263.23-P1P2	0.509 : 31371050.23-P1P2
S0027	GAS1	A1	R3	4851	NOTCH1	notch 1	negative regulation of transcription from RNA polymerase II promoter|in utero embryonic development|cell fate specification|epithelial to mesenchymal transition|liver development|heart looping|sprouting angiogenesis|inflammatory response to antigenic stimulus|endocardium development|endocardium morphogenesis|atrioventricular node development|coronary vein morphogenesis|aortic valve morphogenesis|…	core promoter binding|RNA polymerase II transcription factor binding transcription factor activity involved in positive regulation of transcription|sequence-specific DNA binding transcription factor activity|enzyme inhibitor activity|receptor activity|calcium ion binding|protein binding|enzyme binding|chromatin DNA binding|sequence-specific DNA binding|	3	-0.3	0.0695	0.554	-0.2305	-0.416065	-4.5	2	-2.81 : 139418536.23-P2	-1.51 : 139440859.23-P1	-1.51 : 139440603.23-P1
S0027	GAS1	A1	R3	4035	LRP1	low density lipoprotein receptor-related protein 1	retinoid metabolic process|receptor-mediated endocytosis|protein kinase C-activating G-protein coupled receptor signaling pathway|aging|phototransduction, visible light|cholesterol metabolic process|cell proliferation|positive regulation of cholesterol efflux|negative regulation of smooth muscle cell migration|negative regulation of Wnt signaling pathway|positive regulation of lipid transport|reg…	protease binding|receptor activity|calcium ion binding|protein binding|protein complex binding|apolipoprotein binding|apolipoprotein binding|lipoprotein transporter activity|poly(A) RNA binding|lipoprotein particle receptor binding|	3	0	0	0.68	0	0	-2	4.6	-0.561 : 57522149.23-P1P2	-0.246 : 57522104.23-P1P2	2.51 : 57522131.23-P1P2
S0027	GAS1	A1	R3	163702	IFNLR1	interferon, lambda receptor 1	mucosal immune response|negative regulation of cell proliferation|cytokine-mediated signaling pathway|response to type III interferon|regulation of defense response to virus by host|defense response to virus|	cytokine receptor activity|protein binding|	3	0	0	0.68	0	0	-2.9	2.8	-1.69 : 24514155.23-P1P2	1.18 : 24513949.23-P1P2	1.92 : 24514093.23-P1P2
S0027	GAS1	A1	R3	9180	OSMR	oncostatin M receptor	positive regulation of acute inflammatory response|cell surface receptor signaling pathway|cell proliferation|positive regulation of cell proliferation|response to cytokine|oncostatin-M-mediated signaling pathway|oncostatin-M-mediated signaling pathway|	oncostatin-M receptor activity|growth factor binding|	1	-2.3	1.05	0.174	-1.25	-7.18391	-7	1.5	-3.77 : 38845930.23-P1P2
S0027	GAS1	A1	R3	196500	PIANP	PILR alpha associated neural protein	None	None	3	-0.1	0.00286	0.668	-0.09714	-0.145419	-3	3.6	-1.77 : 6810531.23-P1P2	1.54 : 6810188.23-P1P2	2.18 : 6810135.23-P1P2
S0027	GAS1	A1	R3	220441	RNF152	ring finger protein 152	apoptotic process|protein K48-linked ubiquitination|	ubiquitin-protein transferase activity|zinc ion binding|ligase activity|	4	-3.1	5.48	0.0063	2.38	377.778	-9.9	-0.6	-5.1 : 59560505.23-P1	-4.46 : 59560351.23-P1	-4.45 : 59560348.23-P1	-3.23 : 59561552.23-P2
S0027	GAS1	A1	R3	114882	OSBPL8	oxysterol binding protein-like 8	lipid transport|negative regulation of sequestering of triglyceride|negative regulation of cell migration|fat cell differentiation|positive regulation of insulin receptor signaling pathway|positive regulation of protein kinase B signaling|protein localization to nuclear pore|	cholesterol binding|	1	0.4	0.0313	0.607	0.4313	0.710544	-2	4.6	2.63 : 76953636.23-P1P2
S0027	GAS1	A1	R3	221476	PI16	peptidase inhibitor 16	negative regulation of peptidase activity|	peptidase inhibitor activity|	8	5.7	4.57	0.0127	10.27	808.661	0.4	14.9	-0.246 : 36922326.23-P1	2.08 : 36915896.23-P2	2.67 : 36922281.23-P1	3.33 : 36922369.23-P1	3.48 : 36916012.23-P2	3.86 : 36922395.23-P1	5.23 : 36916004.23-P2	8.48 : 36922139.23-P1
S0027	GAS1	A1	R3	8500	PPFIA1	protein tyrosine phosphatase, receptor type, f polypeptide (PTPRF), interacting protein (liprin), alpha 1	cell-matrix adhesion|signal transduction|negative regulation of stress fiber assembly|negative regulation of establishment of protein localization to plasma membrane|	signal transducer activity|protein binding|	2	0	0	0.68	0	0	-1.8	2	-0.924 : 70116721.23-P1P2	1.43 : 70116343.23-P1P2
S0027	GAS1	A1	R3	5099	PCDH7	protocadherin 7	homophilic cell adhesion|	calcium ion binding|	3	-1.9	0.0622	0.564	-1.8378	-3.25851	-5.5	2	-3.41 : 30721561.23-P1P2	-1.19 : 30721876.23-P1P2	1.34 : 30721870.23-P1P2
S0027	GAS1	A1	R3	50856	CLEC4A	C-type lectin domain family 4, member A	cell adhesion|cell surface receptor signaling pathway|innate immune response|	transmembrane signaling receptor activity|carbohydrate binding|	1	1.1	0.226	0.429	1.326	3.09091	-2	5.6	3.32 : 8276316.23-P1P2
S0027	GAS1	A1	R3	1380	CR2	complement component (3d/Epstein Barr virus) receptor 2	complement receptor mediated signaling pathway|immune response|complement activation, classical pathway|B cell differentiation|B cell proliferation|innate immune response|	complement binding|DNA binding|complement receptor activity|transmembrane signaling receptor activity|protein homodimerization activity|	3	0.4	0.029	0.61	0.429	0.703279	-2	5.5	0.963 : 207627456.23-P1P2	2.35 : 207627533.23-P1P2	3.48 : 207627478.23-P1P2
S0027	GAS1	A1	R3	10266	RAMP2	receptor (G protein-coupled) activity modifying protein 2	angiogenesis|vasculogenesis|response to hypoxia|sprouting angiogenesis|cAMP biosynthetic process|calcium ion transport|intracellular protein transport|G-protein coupled receptor signaling pathway|heart development|female pregnancy|regulation of blood pressure|regulation of G-protein coupled receptor protein signaling pathway|positive regulation of gene expression|protein transport|positive regula…	protein binding|protein transporter activity|coreceptor activity|	2	0	0	0.68	0	0	-2	3.7	-1.06 : 40913142.23-P1P2	2.18 : 40912913.23-P1P2
S0027	GAS1	A1	R3	3823	KLRC3	killer cell lectin-like receptor subfamily C, member 3	cellular defense response|signal transduction|	transmembrane signaling receptor activity|carbohydrate binding|	1	0	0	0.68	0	0	-2	3.7	2.06 : 10573676.23-P1P2
S0027	GAS1	A1	R3	145270	PRIMA1	proline rich membrane anchor 1	neurotransmitter catabolic process|establishment of localization in cell|	enzyme binding|protein anchor|	1	0.3	0.0152	0.633	0.3152	0.497946	-2	4.6	2.5 : 94255257.23-P1P2
S0027	GAS1	A1	R3	3119	HLA-DQB1	major histocompatibility complex, class II, DQ beta 1	immunoglobulin production involved in immunoglobulin mediated immune response|humoral immune response mediated by circulating immunoglobulin|immune response|cytokine-mediated signaling pathway|antigen processing and presentation of exogenous peptide antigen via MHC class II|T cell costimulation|T cell receptor signaling pathway|interferon-gamma-mediated signaling pathway|	MHC class II receptor activity|peptide antigen binding|	5	-5.3	2.1	0.0848	-3.2	-37.7358	-13	5.4	-6.88 : 32634638.23-P1	-2.56 : 32632758.23-P2	-1.42 : 32634466.23-P1	1.0 : 32634593.23-P1	4.41 : 32632929.23-P2
S0027	GAS1	A1	R3	50937	CDON	cell adhesion associated, oncogene regulated	cell fate specification|positive regulation of protein phosphorylation|lens development in camera-type eye|cell adhesion|smoothened signaling pathway|myoblast fusion|anterior/posterior pattern specification|embryonic body morphogenesis|skeletal muscle satellite cell differentiation|cerebral cortex development|muscle cell differentiation|positive regulation of MAPK cascade|regulation of protein he…	protein binding|	3	2.6	1.48	0.119	4.08	34.2857	-5.4	10	-3.58 : 125932825.23-P1P2	-0.924 : 125932887.23-P1P2	5.07 : 125932821.23-P1P2
S0027	GAS1	A1	R3	57544	TXNDC16	thioredoxin domain containing 16	biological_process|cell redox homeostasis|	protein binding|	2	0	0	0.68	0	0	-1.8	2	-0.787 : 53019406.23-P1P2	-0.339 : 53019435.23-P1P2
S0027	GAS1	A1	R3	9751	SNPH	syntaphilin	neurotransmitter secretion|brain development|synaptic vesicle docking involved in exocytosis|neuron differentiation|	syntaxin-1 binding|	2	1.7	0.352	0.359	2.052	5.71588	-2	7.4	1.3 : 1246875.23-P1P2	4.08 : 1246692.23-P1P2
S0027	GAS1	A1	R3	257194	NEGR1	neuronal growth regulator 1	locomotory behavior|feeding behavior|positive regulation of neuron projection development|single organismal cell-cell adhesion|	protein binding|	3	-2.9	0.95	0.185	-1.95	-10.5405	-7.3	8.5	-4.45 : 72748444.23-P1P2	1.73 : 72748228.23-P1P2	4.82 : 72748407.23-P1P2
S0027	GAS1	A1	R3	197021	LCTL	lactase-like	carbohydrate metabolic process|	hydrolase activity, hydrolyzing O-glycosyl compounds|	1	0	0	0.68	0	0	-2	3.7	2.16 : 66858518.23-P1P2
S0027	GAS1	A1	R3	127550	A3GALT2	alpha 1,3-galactosyltransferase 2	None	None	3	0	0	0.68	0	0	-2.8	2.9	-1.6 : 33786863.23-ENST00000442999.3	1.18 : 33786879.23-ENST00000442999.3	1.81 : 33786967.23-ENST00000442999.3
S0027	GAS1	A1	R3	55092	TMEM51	transmembrane protein 51	biological_process|	molecular_function|	3	1.3	0.275	0.4	1.575	3.9375	-4.4	6.8	-2.92 : 15479013.23-P2	-0.546 : 15480117.23-P1	3.93 : 15478993.23-P2
S0027	GAS1	A1	R3	8685	MARCO	macrophage receptor with collagenous structure	pattern recognition receptor signaling pathway|receptor-mediated endocytosis|cell surface receptor signaling pathway|apoptotic cell clearance|innate immune response|	transmembrane signaling receptor activity|scavenger receptor activity|signaling pattern recognition receptor activity|	5	-2.6	1.97	0.0903	-0.63	-6.97674	-10	3.9	-5.16 : 119699631.23-P1P2	-3.75 : 119699634.23-P1P2	1.73 : 119699515.23-P1P2	1.8 : 119699599.23-P1P2	3.27 : 119699716.23-P1P2
S0027	GAS1	A1	R3	26762	HAVCR1	hepatitis A virus cellular receptor 1	response to virus|viral process|	virus receptor activity|	1	0	0	0.68	0	0	-1.8	2	-1.06 : 156485742.23-P1P2
S0027	GAS1	A1	R3	8445	DYRK2	dual-specificity tyrosine-(Y)-phosphorylation regulated kinase 2	protein phosphorylation|cellular response to DNA damage stimulus|smoothened signaling pathway|peptidyl-tyrosine phosphorylation|peptidyl-tyrosine phosphorylation|intrinsic apoptotic signaling pathway in response to DNA damage by p53 class mediator|positive regulation of glycogen biosynthetic process|negative regulation of NFAT protein import into nucleus|	magnesium ion binding|protein serine/threonine kinase activity|protein serine/threonine/tyrosine kinase activity|protein tyrosine kinase activity|protein binding|ATP binding|manganese ion binding|ubiquitin binding|	1	0.2	0.0056	0.66	0.2056	0.311515	-2	3.7	2.39 : 68042256.23-P1P2
S0027	GAS1	A1	R3	150084	IGSF5	immunoglobulin superfamily, member 5	single organismal cell-cell adhesion|	PDZ domain binding|	1	-2.2	0.983	0.182	-1.217	-6.68681	-7	1.5	-3.67 : 41122526.23-P1P2
S0027	GAS1	A1	R3	627	BDNF	brain-derived neurotrophic factor	ureteric bud development|behavioral fear response|response to hypoxia|chronic inflammatory response|mitochondrial electron transport, NADH to ubiquinone|nervous system development|negative regulation of neuroblast proliferation|axon guidance|axon target recognition|learning or memory|feeding behavior|neuron recognition|response to hormone|glutamate secretion|response to fluoxetine|dendrite develo…	neurotrophin TRKB receptor binding|growth factor activity|	1	0	0	0.68	0	0	-2	1.8	0.95 : 27722307.23-P1P2
S0027	GAS1	A1	R3	147409	DSG4	desmoglein 4	homophilic cell adhesion|single organismal cell-cell adhesion|keratinocyte differentiation|BMP signaling pathway|anagen|	calcium ion binding|	1	0	0	0.68	0	0	-2	1.8	0.661 : 28956673.23-P1P2
S0027	GAS1	A1	R3	343413	FCRL6	Fc receptor-like 6	None	protein phosphatase binding|	4	2.4	0.881	0.198	3.281	16.5707	-4.7	9	-3.46 : 159770176.23-P1	-1.06 : 159771698.23-P2	1.68 : 159770043.23-P1	4.96 : 159771897.23-P2
S0027	GAS1	A1	R3	23418	CRB1	crumbs family member 1, photoreceptor morphogenesis associated	plasma membrane organization|establishment or maintenance of cell polarity|cell-cell signaling|eye photoreceptor cell development|	calcium ion binding|protein binding|	1	0	0	0.68	0	0	-2	1.8	1.25 : 197237156.23-ENST00000367400.3
S0027	GAS1	A1	R3	55773	TBC1D23	TBC1 domain family, member 23	regulation of tumor necrosis factor production|positive regulation of interleukin-6 production|positive regulation of Rab GTPase activity|regulation of inflammatory response|	Rab GTPase activator activity|	2	-1	0.647	0.249	-0.353	-1.41767	-3.6	2	-2.46 : 99979565.23-P1P2	-2.46 : 99979568.23-P1P2
S0027	GAS1	A1	R3	9381	OTOF	otoferlin	sensory perception of sound|synaptic vesicle exocytosis|membrane fusion|	molecular_function|calcium ion binding|	5	-1.7	0.525	0.287	-1.175	-4.09408	-8.8	6.7	-4.99 : 26781903.23-P1P2	-2.81 : 26781725.23-P1P2	-1.38 : 26781931.23-P1P2	0.581 : 26781558.23-P1P2	4.35 : 26781889.23-P1P2
S0027	GAS1	A1	R3	158747	MOSPD2	motile sperm domain containing 2	None	structural molecule activity|	2	0	0	0.68	0	0	-2	1.8	-0.246 : 14891393.23-P1P2	1.34 : 14891462.23-P1P2
S0027	GAS1	A1	R3	200734	SPRED2	sprouty-related, EVH1 domain containing 2	inactivation of MAPK activity|multicellular organismal development|negative regulation of peptidyl-threonine phosphorylation|positive regulation of DNA damage response, signal transduction by p53 class mediator|regulation of protein deacetylation|	stem cell factor receptor binding|protein binding|protein kinase binding|protein serine/threonine kinase inhibitor activity|	2	-1.7	0.0941	0.53	-1.6059	-3.03	-5.5	2	-3.16 : 65593906.23-ENST00000443619.2	-1.43 : 65593842.23-ENST00000443619.2
S0027	GAS1	A1	R3	910	CD1B	CD1b molecule	immune response|antigen processing and presentation|	protein binding|	1	0	0	0.68	0	0	-1.9	1.9	0.146 : 158301532.23-P1P2
S0027	GAS1	A1	R3	388015	RTL1	retrotransposon-like 1	multicellular organismal development|	None	4	-3.2	2.45	0.0699	-0.75	-10.7296	-9	0.9	-4.77 : 101351574.23-ENST00000534062.1	-4.61 : 101351288.23-ENST00000534062.1	-1.06 : 101351381.23-ENST00000534062.1	1.45 : 101351363.23-ENST00000534062.1
S0027	GAS1	A1	R3	80761	UPK3B	uroplakin 3B	negative regulation of gene expression|	None	1	0	0	0.68	0	0	-2	1.8	0.737 : 76139906.23-P1P2
S0027	GAS1	A1	R3	56142	PCDHA6	protocadherin alpha 6	cell adhesion|homophilic cell adhesion|nervous system development|	calcium ion binding|	1	0	0	0.68	0	0	-1.8	2	-1.19 : 140207393.23-P1P2
S0027	GAS1	A1	R3	85027	SMIM3	small integral membrane protein 3	None	None	2	1.9	0.599	0.263	2.499	9.5019	-2	7.4	0.509 : 150158140.23-P1P2	4.21 : 150157667.23-P1P2
S0027	GAS1	A1	R3	10332	CLEC4M	C-type lectin domain family 4, member M	endocytosis|leukocyte cell-cell adhesion|cell-cell recognition|regulation of gene expression|modulation by virus of host morphology or physiology|virion attachment to host cell|viral genome replication|antigen processing and presentation|regulation of blood coagulation|intracellular signal transduction|innate immune response|peptide antigen transport|intracellular transport of virus|	receptor activity|mannose binding|carbohydrate binding|ICAM-3 receptor activity|peptide antigen binding|virion binding|metal ion binding|	1	-0.1	0.00132	0.674	-0.09868	-0.146409	-2.7	2	-1.51 : 7828002.23-P1P2
S0027	GAS1	A1	R3	3804	KIR2DL3	killer cell immunoglobulin-like receptor, two domains, long cytoplasmic tail, 3	immune response|regulation of immune response|	antigen binding|receptor activity|protein binding|	1	-0.1	0.00132	0.674	-0.09868	-0.146409	-2.7	2	-1.51 : 55249751.23-P1P2
S0027	GAS1	A1	R3	54621	VSIG10	V-set and immunoglobulin domain containing 10	None	None	4	-2.2	0.451	0.318	-1.749	-5.5	-7	3.1	-3.83 : 118541899.23-P1P2	1.52 : 118541944.23-P1P2	2.2 : 118541918.23-P1P2	2.25 : 118541904.23-P1P2
S0027	GAS1	A1	R3	375033	PEAR1	platelet endothelial aggregation receptor 1	recognition of apoptotic cell|	None	1	0	0	0.68	0	0	-1.8	2	-1.06 : 156863039.23-P1P2
S0027	GAS1	A1	R3	132014	IL17RE	interleukin 17 receptor E	inflammatory response|	protein binding|	1	0.2	0.00917	0.643	0.20917	0.325303	-2	3.7	2.44 : 9944223.23-P1P2
S0027	GAS1	A1	R3	26022	TMEM98	transmembrane protein 98	None	None	1	0	0	0.68	0	0	-1.8	2	-0.724 : 31254961.23-P1P2
S0027	GAS1	A1	R3	941	CD80	CD80 molecule	epidermal growth factor receptor signaling pathway|cell-cell signaling|fibroblast growth factor receptor signaling pathway|positive regulation of signal transduction|viral process|T cell costimulation|intracellular signal transduction|Fc-epsilon receptor signaling pathway|T cell activation|positive regulation of interleukin-2 biosynthetic process|innate immune response|positive regulation of gran…	protein binding|coreceptor activity|	1	-0.2	0.0257	0.614	-0.1743	-0.283876	-2.7	2	-1.69 : 119278644.23-P1P2
S0027	GAS1	A1	R3	132884	EVC2	Ellis van Creveld syndrome 2	smoothened signaling pathway|	None	4	0	0	0.68	0	0	-5.8	6.3	-3.14 : 5710433.23-P1P2	-1.1 : 5710439.23-P1P2	1.54 : 5710409.23-P1P2	3.61 : 5710541.23-P1P2
S0027	GAS1	A1	R3	100507050	TPBGL	trophoblast glycoprotein-like	None	None	2	-0.4	0.068	0.558	-0.332	-0.594982	-4.6	2	-2.72 : 74951735.23-P1P2	-1.41 : 74951750.23-P1P2
S0027	GAS1	A1	R3	440503	PLIN5	perilipin 5	positive regulation of triglyceride biosynthetic process|positive regulation of lipid storage|positive regulation of sequestering of triglyceride|negative regulation of triglyceride catabolic process|negative regulation of fatty acid beta-oxidation|positive regulation of fatty acid beta-oxidation|lipid particle organization|negative regulation of peroxisome proliferator activated receptor signali…	None	1	0	0	0.68	0	0	-2	3.7	2.19 : 4535512.23-P1P2
S0027	GAS1	A1	R3	56099	PCDHGB7	protocadherin gamma subfamily B, 7	homophilic cell adhesion|	calcium ion binding|	1	0	0	0.68	0	0	-2	1.8	0.754 : 140797143.23-P1P2
S0027	GAS1	A1	R3	55317	AP5S1	adaptor-related protein complex 5, sigma 1 subunit	double-strand break repair via homologous recombination|protein transport|endosomal transport|	protein binding|	2	-2	0.317	0.375	-1.683	-4.488	-5.5	2	-3.46 : 3801363.23-P1P2	-0.924 : 3801197.23-P1P2
S0027	GAS1	A1	R3	9848	MFAP3L	microfibrillar-associated protein 3-like	None	None	3	-1.3	0.263	0.407	-1.037	-2.54791	-4.7	2.8	-2.89 : 170947703.23-P1P2	0.509 : 170947650.23-P1P2	1.8 : 170947660.23-P1P2
S0027	GAS1	A1	R3	55218	EXD2	exonuclease 3'-5' domain containing 2	nucleic acid phosphodiester bond hydrolysis|	nucleic acid binding|3'-5' exonuclease activity|	3	-1.5	0.333	0.368	-1.167	-3.1712	-5.5	2.9	-3.09 : 69658192.23-P1P2	0.689 : 69658239.23-P1P2	1.63 : 69658158.23-P1P2
S0027	GAS1	A1	R3	347730	LRRTM1	leucine rich repeat transmembrane neuronal 1	locomotory behavior|biological_process|protein localization to synapse|exploration behavior|synapse organization|	molecular_function|	2	0.6	0.0777	0.547	0.6777	1.23894	-2	6.5	1.84 : 80531912.23-P1P2	3.55 : 80531857.23-P1P2
S0027	GAS1	A1	R3	54910	SEMA4C	sema domain, immunoglobulin domain (Ig), transmembrane domain (TM) and short cytoplasmic domain, (semaphorin) 4C	neural tube closure|cell migration in hindbrain|cerebellum development|positive regulation of stress-activated MAPK cascade|muscle cell differentiation|semaphorin-plexin signaling pathway|	receptor activity|	3	1.4	0.731	0.23	2.131	9.26522	-2.2	8	-1.51 : 97536098.23-P1	3.15 : 97534387.23-P2	4.23 : 97534460.23-P2
S0027	GAS1	A1	R3	27013	CNPPD1	cyclin Pas1/PHO80 domain containing 1	regulation of cyclin-dependent protein serine/threonine kinase activity|	protein kinase binding|	6	0	0	0.68	0	0	-4	5.2	-2.41 : 220042944.23-P2	-0.546 : 220043084.23-P2	0.213 : 220043032.23-P2	1.08 : 220041734.23-P1	1.71 : 220042971.23-P2	3.04 : 220041779.23-P1
S0027	GAS1	A1	R3	84859	LRCH3	leucine-rich repeats and calponin homology (CH) domain containing 3	None	None	2	1.4	0.281	0.396	1.681	4.24495	-2	6.5	0.713 : 197517998.23-P1P2	3.81 : 197518076.23-P1P2
S0027	GAS1	A1	R3	4854	NOTCH3	notch 3	regulation of transcription, DNA-templated|transcription initiation from RNA polymerase II promoter|Notch signaling pathway|Notch receptor processing|gene expression|forebrain development|negative regulation of neuron differentiation|positive regulation of smooth muscle cell proliferation|neuron fate commitment|glomerular capillary formation|	calcium ion binding|protein binding|enzyme binding|	1	0	0	0.68	0	0	-1.8	2	-0.0761 : 15312000.23-P1P2
S0027	GAS1	A1	R3	7784	ZP3	zona pellucida glycoprotein 3 (sperm receptor)	positive regulation of type IV hypersensitivity|blastocyst formation|humoral immune response mediated by circulating immunoglobulin|positive regulation of leukocyte migration|positive regulation of humoral immune response|manganese ion transport|intracellular protein transport|single fertilization|binding of sperm to zona pellucida|binding of sperm to zona pellucida|binding of sperm to zona pellu…	signal transducer activity|manganese ion transmembrane transporter activity|protein binding|store-operated calcium channel activity|carbohydrate binding|acrosin binding|	2	0.1	0.00178	0.672	0.10178	0.151458	-2	4.6	-0.246 : 76026819.23-P1P2	2.6 : 76026767.23-P1P2
S0027	GAS1	A1	R3	143425	SYT9	synaptotagmin IX	transport|positive regulation of calcium ion-dependent exocytosis|regulation of insulin secretion|	transporter activity|identical protein binding|metal ion binding|	3	-2.6	0.793	0.214	-1.807	-8.44393	-8	3.1	-4.13 : 7273031.23-P1P2	1.45 : 7273024.23-P1P2	2.21 : 7273132.23-P1P2
S0027	GAS1	A1	R3	221061	FAM171A1	family with sequence similarity 171, member A1	None	None	4	-1.5	0.121	0.505	-1.379	-2.73069	-5.4	2	-3.03 : 15413418.23-P1P2	-2.88 : 15413421.23-P1P2	-1.36 : 15413438.23-P1P2	-0.787 : 15413230.23-P1P2
S0027	GAS1	A1	R3	9766	KIAA0247	KIAA0247	biological_process|	molecular_function|	1	0	0	0.68	0	0	-2	2.8	1.92 : 70078211.23-P1P2
S0027	GAS1	A1	R3	79877	DCAKD	dephospho-CoA kinase domain containing	coenzyme A biosynthetic process|phosphorylation|	dephospho-CoA kinase activity|ATP binding|	9	0	0	0.68	0	0	-3.6	5.5	-2.36 : 43129075.23-P1	-1.77 : 43129009.23-P1	-1.45 : 43138669.23-P2	-1.23 : 43129482.23-P1	-0.344 : 43129468.23-P1	0.509 : 43129038.23-P1	1.82 : 43138653.23-P2	2.28 : 43138525.23-P2	3.45 : 43138656.23-P2
S0027	GAS1	A1	R3	11018	TMED1	transmembrane emp24 protein transport domain containing 1	signal transduction|cell-cell signaling|protein transport|	receptor binding|protein binding|	1	-1.5	0.523	0.288	-0.977	-3.39236	-4.6	2	-2.89 : 10947019.23-P1P2
S0027	GAS1	A1	R3	29949	IL19	interleukin 19	apoptotic process|immune response|signal transduction|interleukin-6 biosynthetic process|reactive oxygen species metabolic process|negative regulation of extrinsic apoptotic signaling pathway|positive regulation of intrinsic apoptotic signaling pathway|	cytokine activity|	1	-0.4	0.0685	0.555	-0.3315	-0.597297	-2.7	2	-1.85 : 207007269.23-P1P2
S0027	GAS1	A1	R3	4008	LMO7	LIM domain 7	protein ubiquitination|	ubiquitin-protein transferase activity|zinc ion binding|	4	-2.7	0.632	0.257	-2.068	-8.04669	-8	3.9	-4.3 : 76210262.23-P1P2	0.474 : 76210386.23-P1P2	2.45 : 76210231.23-P1P2	2.97 : 76210360.23-P1P2
S0027	GAS1	A1	R3	79770	TXNDC15	thioredoxin domain containing 15	cell redox homeostasis|	None	3	0	0	0.68	0	0	-2.7	2	-1.51 : 134210256.23-P1P2	-0.831 : 134210014.23-P1P2	1.37 : 134209957.23-P1P2
S0027	GAS1	A1	R3	147872	CCDC155	coiled-coil domain containing 155	None	calcium ion binding|	3	-0.8	0.138	0.492	-0.662	-1.34553	-4	3.5	-2.46 : 49891385.23-P1P2	0.841 : 49891516.23-P1P2	2.29 : 49891467.23-P1P2
S0027	GAS1	A1	R3	55735	DNAJC11	DnaJ (Hsp40) homolog, subfamily C, member 11	None	protein binding|	2	-3.3	1.48	0.119	-1.82	-15.2941	-9	1.2	-4.78 : 6762026.23-P1P2	1.44 : 6762033.23-P1P2
S0027	GAS1	A1	R3	2817	GPC1	glypican 1	retinoid metabolic process|carbohydrate metabolic process|glycosaminoglycan biosynthetic process|glycosaminoglycan catabolic process|axon guidance|phototransduction, visible light|Schwann cell differentiation|heparan sulfate proteoglycan catabolic process|glycosaminoglycan metabolic process|chondroitin sulfate metabolic process|myelin assembly|negative regulation of fibroblast growth factor recep…	copper ion binding|fibroblast growth factor binding|laminin binding|heparan sulfate proteoglycan binding|	3	3.5	5.55	0.0061	9.05	1483.61	1.2	11	2.66 : 241375085.23-P1P2	5.62 : 241374686.23-P1P2	5.74 : 241374767.23-P1P2
S0027	GAS1	A1	R3	57338	JPH3	junctophilin 3	learning|memory|exploration behavior|locomotion|regulation of neuronal synaptic plasticity|neuromuscular process controlling balance|regulation of ryanodine-sensitive calcium-release channel activity|calcium ion transport into cytosol|calcium ion transmembrane transport|	molecular_function|calcium-release channel activity|	3	-0.3	0.0587	0.566	-0.2413	-0.426325	-2.6	5.8	-1.98 : 87635995.23-P1P2	-1.6 : 87635970.23-P1P2	3.05 : 87635580.23-P1P2
S0027	GAS1	A1	R3	83935	TMEM133	transmembrane protein 133	None	None	2	0	0	0.68	0	0	-2	3.7	-1.19 : 100862547.23-ENST00000303130.2	2.35 : 100862492.23-ENST00000303130.2
S0027	GAS1	A1	R3	92359	CRB3	crumbs family member 3	cell junction assembly|cell-cell junction organization|tight junction assembly|protein localization to plasma membrane|	SH3 domain binding|protein domain specific binding|	3	4.5	3.77	0.0273	8.27	302.93	-0.4	13	-2.3 : 6464153.23-P1P2	-1.19 : 6464272.23-P1P2	6.87 : 6464316.23-P1P2
S0027	GAS1	A1	R3	60401	EDA2R	ectodysplasin A2 receptor	epidermis development|embryo development|cell differentiation|tumor necrosis factor-mediated signaling pathway|positive regulation of JNK cascade|positive regulation of NF-kappaB transcription factor activity|	receptor activity|tumor necrosis factor-activated receptor activity|protein binding|	2	1.1	0.436	0.323	1.536	4.75542	-2	5.5	3.29 : 65858939.23-P1P2	3.3 : 65858970.23-P1P2
S0027	GAS1	A1	R3	1630	DCC	DCC netrin 1 receptor	neuron migration|response to amphetamine|apoptotic process|axonogenesis|axon guidance|positive regulation of neuron projection development|negative regulation of neuron projection development|spinal cord ventral commissure morphogenesis|dorsal/ventral axon guidance|anterior/posterior axon guidance|netrin-activated signaling pathway|regulation of apoptotic process|positive regulation of apoptotic …	transcription coactivator activity|transmembrane signaling receptor activity|netrin receptor activity|protein binding|identical protein binding|	1	0.8	0.103	0.523	0.903	1.72658	-2	4.6	2.97 : 49866471.23-P1P2
S0027	GAS1	A1	R3	55423	SIRPG	signal-regulatory protein gamma	cell adhesion|cell-cell signaling|blood coagulation|positive regulation of cell proliferation|negative regulation of cell proliferation|positive regulation of cell-cell adhesion|intracellular signal transduction|positive regulation of T cell activation|leukocyte migration|	protein binding|	2	-1.9	0.646	0.252	-1.254	-4.97619	-6	2.4	-3.44 : 1638808.23-P1P2	1.98 : 1638846.23-P1P2
S0027	GAS1	A1	R3	22865	SLITRK3	SLIT and NTRK-like family, member 3	axonogenesis|	None	2	0	0	0.68	0	0	-2	2.7	0.00195 : 164914265.23-P1P2	1.73 : 164914509.23-P1P2
S0027	GAS1	A1	R3	130399	ACVR1C	activin A receptor, type IC	response to dietary excess|protein phosphorylation|response to glucose|lipid storage|signal transduction by phosphorylation|cell differentiation|apoptotic nuclear changes|response to insulin|nodal signaling pathway|positive regulation of cysteine-type endopeptidase activity involved in apoptotic process|negative regulation of insulin secretion|negative regulation of trophoblast cell migration|neg…	receptor signaling protein serine/threonine kinase activity|transforming growth factor beta-activated receptor activity|ATP binding|activin receptor activity, type I|growth factor binding|nodal binding|metal ion binding|	1	0	0	0.68	0	0	-2	2.8	1.88 : 158485560.23-P1P2
S0027	GAS1	A1	R3	10666	CD226	CD226 molecule	cytokine production|positive regulation of natural killer cell mediated cytotoxicity directed against tumor cell target|positive regulation of immunoglobulin mediated immune response|cell adhesion|signal transduction|cell recognition|positive regulation of mast cell activation|positive regulation of natural killer cell mediated cytotoxicity|regulation of immune response|positive regulation of Fc …	integrin binding|protein binding|protein kinase binding|cell adhesion molecule binding|	1	0	0	0.68	0	0	-2	2.8	1.6 : 67615157.23-P1P2
S0027	GAS1	A1	R3	182	JAG1	jagged 1	angiogenesis|cell fate determination|morphogenesis of an epithelial sheet|T cell mediated immunity|pulmonary valve morphogenesis|cardiac right ventricle morphogenesis|Notch signaling pathway|Notch signaling pathway|Notch signaling pathway|Notch receptor processing|nervous system development|hemopoiesis|keratinocyte differentiation|regulation of cell migration|response to muramyl dipeptide|aorta m…	Notch binding|structural molecule activity|calcium ion binding|protein binding|growth factor activity|	3	0.4	0.0534	0.571	0.4534	0.794046	-3	5.4	-1.79 : 10654826.23-P1P2	2.24 : 10654963.23-P1P2	3.24 : 10654677.23-P1P2
S0027	GAS1	A1	R3	400073	C12ORF76	chromosome 12 open reading frame 76	None	None	3	-1.7	1.96	0.0905	0.26	2.87293	-5.5	1.9	-3.3 : 110486386.23-P1P2	-3.3 : 110486383.23-P1P2	-2.77 : 110486410.23-P1P2
S0027	GAS1	A1	R3	54413	NLGN3	neuroligin 3	regulation of respiratory gaseous exchange by neurological system process|receptor-mediated endocytosis|neuron cell-cell adhesion|synapse assembly|synapse assembly|learning|visual learning|adult behavior|social behavior|axon extension|regulation of synaptic transmission|synapse organization|positive regulation of synapse assembly|positive regulation of synaptic transmission, glutamatergic|rhythmi…	receptor activity|receptor activity|protein binding|neurexin family protein binding|neurexin family protein binding|cell adhesion molecule binding|	2	-3	1.22	0.147	-1.78	-12.1088	-8	5.9	-4.46 : 70364686.23-P1P2	3.84 : 70364583.23-P1P2
S0027	GAS1	A1	R3	9482	STX8	syntaxin 8	transport|intracellular protein transport|vesicle fusion|endosome to lysosome transport|	SNAP receptor activity|ubiquitin protein ligase binding|	1	0	0	0.68	0	0	-2	2.8	1.8 : 9479310.23-P1P2
S0027	GAS1	A1	R3	200232	FAM209A	family with sequence similarity 209, member A	biological_process|	molecular_function|	2	2.4	1.18	0.153	3.58	23.3987	-1.1	9	-1.06 : 55091906.23-P1P2	4.68 : 55091892.23-P1P2
S0027	GAS1	A1	R3	968	CD68	CD68 molecule	cellular response to organic substance|	None	2	1.7	0.515	0.29	2.215	7.63793	-2.3	8	-1.92 : 7482838.23-P1P2	4.08 : 7482603.23-P1P2
S0027	GAS1	A1	R3	643008	SMIM5	small integral membrane protein 5	None	None	3	-2.4	0.299	0.384	-2.101	-5.47135	-7	5.1	-3.91 : 73629753.23-P1	-1.13 : 73629340.23-P1	3.11 : 73635800.23-P2
S0027	GAS1	A1	R3	10268	RAMP3	receptor (G protein-coupled) activity modifying protein 3	positive regulation of receptor recycling|calcium ion transport|intracellular protein transport|regulation of G-protein coupled receptor protein signaling pathway|protein transport|receptor internalization|negative regulation of transcription, DNA-templated|cellular response to estradiol stimulus|protein localization to plasma membrane|G-protein coupled receptor signaling pathway involved in hear…	receptor activity|protein binding|protein transporter activity|coreceptor activity|	1	8.4	7.1	0.001	15.5	15500	5.7	20	10.4 : 45197209.23-P1P2
S0027	GAS1	A1	R3	2674	GFRA1	GDNF family receptor alpha 1	cell surface receptor signaling pathway|axon guidance|glial cell-derived neurotrophic factor receptor signaling pathway|	receptor binding|glial cell-derived neurotrophic factor receptor activity|	2	0.5	0.0884	0.533	0.5884	1.10394	-2	5.5	1.98 : 118032345.23-P1P2	3.46 : 118032256.23-P1P2
S0027	GAS1	A1	R3	3903	LAIR1	leukocyte-associated immunoglobulin-like receptor 1	immune system process|	protein binding|	1	0	0	0.68	0	0	-1.9	1.9	0.278 : 54876515.23-P1P2
S0027	GAS1	A1	R3	7301	TYRO3	TYRO3 protein tyrosine kinase	natural killer cell differentiation|cell adhesion|signal transduction|spermatogenesis|phosphatidylinositol 3-kinase signaling|peptidyl-tyrosine phosphorylation|peptidyl-tyrosine phosphorylation|peptidyl-tyrosine phosphorylation|forebrain cell migration|signal transduction by phosphorylation|platelet activation|secretion by cell|negative regulation of toll-like receptor signaling pathway|substrate…	protein tyrosine kinase activity|transmembrane receptor protein tyrosine kinase activity|receptor signaling protein tyrosine kinase activity|protein binding|ATP binding|phosphatidylinositol 3-kinase binding|protein heterodimerization activity|	6	0	0	0.68	0	0	-5.1	4	-3.03 : 41851234.23-P1P2	-1.69 : 41851260.23-P1P2	-1.06 : 41851251.23-P1P2	-1.06 : 41851277.23-P1P2	-0.99 : 41851407.23-P1P2	2.26 : 41851248.23-P1P2
S0027	GAS1	A1	R3	909	CD1A	CD1a molecule	immune response|antigen processing and presentation|	protein binding|	2	0	0	0.68	0	0	-1.8	2	-0.924 : 158223996.23-P1P2	1.31 : 158223938.23-P1P2
S0027	GAS1	A1	R3	238	ALK	anaplastic lymphoma receptor tyrosine kinase	activation of MAPK activity|signal transduction|transmembrane receptor protein tyrosine kinase signaling pathway|cell proliferation|phosphorylation|phosphorylation|peptidyl-tyrosine phosphorylation|peptidyl-tyrosine phosphorylation|peptidyl-tyrosine phosphorylation|NIK/NF-kappaB signaling|regulation of apoptotic process|protein autophosphorylation|protein autophosphorylation|neuron development|po…	NF-kappaB-inducing kinase activity|protein tyrosine kinase activity|transmembrane receptor protein tyrosine kinase activity|transmembrane receptor protein tyrosine kinase activity|protein binding|ATP binding|	1	0	0	0.68	0	0	-1.8	2	-1.14 : 30144561.23-P1P2
S0027	GAS1	A1	R3	284274	SMIM21	small integral membrane protein 21	None	None	1	0	0	0.68	0	0	-1.8	2	-0.787 : 73139703.23-P1P2
S0027	GAS1	A1	R3	654463	FER1L6	fer-1-like family member 6	None	None	3	-1	0.173	0.469	-0.827	-1.76333	-5	5.3	-2.58 : 124967987.23-ENST00000399018.1	1.65 : 124864127.23-ENST00000522917.1	3.33 : 124863882.23-ENST00000522917.1
S0027	GAS1	A1	R3	8293	SERF1A	small EDRK-rich factor 1A (telomeric)	None	None	1	0.3	0.0197	0.62	0.3197	0.515645	-2	4.6	2.55 : 70196119.23-ENST00000317633.9
S0027	GAS1	A1	R3	965	CD58	CD58 molecule	cell adhesion|blood coagulation|single organismal cell-cell adhesion|heterotypic cell-cell adhesion|leukocyte migration|cellular response to interferon-gamma|cellular response to tumor necrosis factor|positive regulation of interleukin-8 secretion|	receptor binding|protein binding|	4	-1.2	0.608	0.261	-0.592	-2.2682	-6.8	3.4	-3.53 : 117113827.23-P1P2	-2.41 : 117113679.23-P1P2	1.44 : 117113813.23-P1P2	2.04 : 117113736.23-P1P2
S0027	GAS1	A1	R3	1410	CRYAB	crystallin, alpha B	response to hypoxia|lens development in camera-type eye|glucose metabolic process|protein folding|muscle contraction|tubulin complex assembly|muscle organ development|aging|negative regulation of gene expression|regulation of cell death|negative regulation of cell growth|microtubule polymerization or depolymerization|response to estradiol|negative regulation of intracellular transport|response to…	structural constituent of eye lens|protein binding|microtubule binding|identical protein binding|protein homodimerization activity|metal ion binding|unfolded protein binding|	2	-0.3	0.0336	0.603	-0.2664	-0.441791	-3	4.6	-1.85 : 111782681.23-P1	2.54 : 111782802.23-P1
S0027	GAS1	A1	R3	79701	OGFOD3	2-oxoglutarate and iron-dependent oxygenase domain containing 3	oxidation-reduction process|	iron ion binding|oxidoreductase activity, acting on paired donors, with incorporation or reduction of molecular oxygen, 2-oxoglutarate as one donor, and incorporation of one atom each of oxygen into both donors|L-ascorbic acid binding|	2	0.7	0.147	0.489	0.847	1.73211	-2	6.5	2.2 : 80376713.23-P1P2	3.52 : 80376745.23-P1P2
S0027	GAS1	A1	R3	6809	STX3	syntaxin 3	neurotransmitter transport|intracellular protein transport|exocytosis|neuron projection development|membrane fusion|	SNAP receptor activity|protein binding|arachidonic acid binding|	3	-0.5	0.198	0.452	-0.302	-0.668142	-3.6	2	-2.13 : 59522673.23-P1P2	-1.92 : 59522807.23-P1P2	0.561 : 59522667.23-P1P2
S0027	GAS1	A1	R3	84894	LINGO1	leucine rich repeat and Ig domain containing 1	central nervous system neuron development|neuron projection development|protein kinase B signaling|neurotrophin TRK receptor signaling pathway|negative regulation of oligodendrocyte differentiation|regulation of axonogenesis|negative regulation of axonogenesis|	epidermal growth factor receptor binding|	3	0.2	0.0162	0.632	0.2162	0.342089	-3	5.4	-1.69 : 77925585.23-P1P2	1.82 : 77925272.23-P1P2	3.38 : 77925464.23-P1P2
S0027	GAS1	A1	R3	10917	BTNL3	butyrophilin-like 3	biological_process|	molecular_function|	1	0.4	0.0285	0.611	0.4285	0.701309	-2	4.6	2.61 : 180415850.23-P1P2
S0027	GAS1	A1	R3	23768	FLRT2	fibronectin leucine rich transmembrane protein 2	cell adhesion|biological_process|intracellular signal transduction|	receptor signaling protein activity|protein binding, bridging|	2	0	0	0.68	0	0	-1.8	2	-0.924 : 85996306.23-P1P2	-0.537 : 85996337.23-P1P2
S0027	GAS1	A1	R3	81832	NETO1	neuropilin (NRP) and tolloid (TLL)-like 1	memory|visual learning|regulation of long-term neuronal synaptic plasticity|	None	2	0	0	0.68	0	0	-2	1.8	0.612 : 70535472.23-P1P2	1.37 : 70535361.23-P1P2
S0027	GAS1	A1	R3	5506	PPP1R3A	protein phosphatase 1, regulatory subunit 3A	glycogen metabolic process|	None	2	0	0	0.68	0	0	-1.8	2	-1.06 : 113559204.23-P1P2	-0.787 : 113559252.23-P1P2
S0027	GAS1	A1	R3	23635	SSBP2	single-stranded DNA binding protein 2	regulation of transcription, DNA-templated|	single-stranded DNA binding|	5	4.2	2.95	0.0431	7.15	165.893	-1.9	13	-2.77 : 81047176.23-P1P2	-2.34 : 81046934.23-P1P2	-0.284 : 81046953.23-P1P2	0.509 : 81047024.23-P1P2	6.78 : 81047030.23-P1P2
S0027	GAS1	A1	R3	29923	HILPDA	hypoxia inducible lipid droplet-associated	positive regulation of cytokine production|response to stress|positive regulation of cell proliferation|positive regulation of lipid storage|autocrine signaling|	receptor binding|protein binding|	2	0	0	0.68	0	0	-1.8	2	-0.943 : 128095810.23-P1P2	0.213 : 128095789.23-P1P2
S0027	GAS1	A1	R3	145581	LRFN5	leucine rich repeat and fibronectin type III domain containing 5	None	None	1	0	0	0.68	0	0	-2	2.8	1.74 : 42076329.23-P1P2
S0027	GAS1	A1	R3	199731	CADM4	cell adhesion molecule 4	cell adhesion|	None	3	0	0	0.68	0	0	-3	3.6	-1.51 : 44144215.23-P1P2	1.57 : 44144118.23-P1P2	2.44 : 44144254.23-P1P2
S0027	GAS1	A1	R3	54537	FAM35A	family with sequence similarity 35, member A	None	None	1	0	0	0.68	0	0	-1.9	1.9	0.198 : 88854844.23-P1P2
S0027	GAS1	A1	R3	950	SCARB2	scavenger receptor class B, member 2	protein targeting to lysosome|cell adhesion|	receptor activity|protein binding|enzyme binding|	3	0	0	0.68	0	0	-2.7	2	-1.51 : 77135077.23-P1P2	-0.0909 : 77135008.23-P1P2	0.661 : 77135286.23-P1P2
S0027	GAS1	A1	R3	8581	LY6D	lymphocyte antigen 6 complex, locus D	cell adhesion|lymphocyte differentiation|response to stilbenoid|	None	4	0	0	0.68	0	0	-2	3.6	-0.114 : 143868156.23-P1P2	-0.114 : 143868153.23-P1P2	1.92 : 143867578.23-P1P2	2.04 : 143868092.23-P1P2
S0027	GAS1	A1	R3	80144	FRAS1	Fraser extracellular matrix complex subunit 1	morphogenesis of an epithelium|cell communication|protein transport|skin development|	metal ion binding|	3	-2	0.508	0.293	-1.492	-5.09215	-6.8	6.2	-3.52 : 78978394.23-P1P2	2.87 : 78978343.23-P1P2	3.96 : 78978171.23-P1P2
S0027	GAS1	A1	R3	5365	PLXNB3	plexin B3	positive regulation of endothelial cell proliferation|negative regulation of cell adhesion|axon guidance|negative regulation of lamellipodium assembly|negative regulation of cell migration|negative regulation of GTPase activity|positive chemotaxis|cell chemotaxis|semaphorin-plexin signaling pathway|	protein binding|semaphorin receptor activity|protein domain specific binding|	1	-0.9	0.246	0.416	-0.654	-1.57212	-3.7	2	-2.3 : 153029536.23-P1P2
S0027	GAS1	A1	R3	286827	TRIM59	tripartite motif containing 59	protein ubiquitination|negative regulation of I-kappaB kinase/NF-kappaB signaling|	ubiquitin-protein transferase activity|zinc ion binding|	2	0	0	0.68	0	0	-2	1.8	0.509 : 160167826.23-P1P2	0.509 : 160167823.23-P1P2
S0027	GAS1	A1	R3	9746	CLSTN3	calsyntenin 3	homophilic cell adhesion|	calcium ion binding|	4	0	0	0.68	0	0	-2.7	2	-1.99 : 7282858.23-P1	-1.06 : 7308155.23-P2	-0.377 : 7308254.23-P2	0.841 : 7308320.23-P2
S0027	GAS1	A1	R3	10507	SEMA4D	sema domain, immunoglobulin domain (Ig), transmembrane domain (TM) and short cytoplasmic domain, (semaphorin) 4D	negative regulation of transcription from RNA polymerase II promoter|positive regulation of protein phosphorylation|immune response|cell adhesion|negative regulation of cell adhesion|axon guidance|regulation of cell shape|negative regulation of alkaline phosphatase activity|positive regulation of phosphatidylinositol 3-kinase signaling|positive regulation of cell migration|positive regulation of …	receptor activity|transmembrane signaling receptor activity|receptor binding|protein binding|semaphorin receptor binding|semaphorin receptor binding|	1	0	0	0.68	0	0	-1.9	1.9	-0.0433 : 92113031.23-P1
S0027	GAS1	A1	R3	125228	FAM210A	family with sequence similarity 210, member A	None	None	2	0.4	0.0194	0.62	0.4194	0.676452	-2	4.6	-1.19 : 13726599.23-P1P2	2.82 : 13726698.23-P1P2
S0027	GAS1	A1	R3	26509	MYOF	myoferlin	plasma membrane repair|muscle contraction|blood circulation|regulation of vascular endothelial growth factor receptor signaling pathway|cellular response to heat|	protein binding|phospholipid binding|phospholipid binding|	3	-2	1.08	0.169	-0.92	-5.44379	-6.4	2	-3.53 : 95242143.23-P1P2	-3.33 : 95242446.23-P1P2	-1.6 : 95242459.23-P1P2
S0027	GAS1	A1	R3	54674	LRRN3	leucine rich repeat neuronal 3	positive regulation of protein phosphorylation|	protein complex binding|	2	-0.7	0.134	0.496	-0.566	-1.14113	-3.6	3	-2.21 : 110731067.23-P1P2	1.88 : 110730990.23-P1P2
S0027	GAS1	A1	R3	168433	RNF133	ring finger protein 133	protein autoubiquitination|	zinc ion binding|ligase activity|	1	0.4	0.0268	0.612	0.4268	0.697386	-2	4.6	2.6 : 122339290.23-P1P2
S0027	GAS1	A1	R3	923	CD6	CD6 molecule	receptor-mediated endocytosis|cell adhesion|	scavenger receptor activity|	2	0	0	0.68	0	0	-2	3.7	-1.19 : 60739045.23-P1P2	2.47 : 60739063.23-P1P2
S0027	GAS1	A1	R3	10267	RAMP1	receptor (G protein-coupled) activity modifying protein 1	angiogenesis|calcium ion transport|intracellular protein transport|G-protein coupled receptor signaling pathway|regulation of G-protein coupled receptor protein signaling pathway|protein transport|positive regulation of cAMP biosynthetic process|receptor internalization|positive regulation of protein glycosylation|protein localization to plasma membrane|	receptor activity|calcitonin receptor activity|protein binding|protein transporter activity|coreceptor activity|calcitonin receptor binding|	1	-1.7	0.651	0.248	-1.049	-4.22984	-5.6	2	-3.13 : 238767875.23-P1P2
S0027	GAS1	A1	R3	645191	LINGO3	leucine rich repeat and Ig domain containing 3	None	None	2	0.6	0.0528	0.572	0.6528	1.14126	-2.8	5.7	-1.51 : 2308332.23-P1P2	3.03 : 2308353.23-P1P2
S0027	GAS1	A1	R3	374	AREG	amphiregulin	epidermal growth factor receptor signaling pathway|G-protein coupled receptor signaling pathway|cell-cell signaling|cell proliferation|positive regulation of DNA replication|	cytokine activity|protein binding|growth factor activity|	5	0	0	0.68	0	0	-3	4.4	-1.52 : 75310798.23-P1P2	0.454 : 75310936.23-P1P2	1.22 : 75310889.23-P1P2	2.08 : 75310843.23-P1P2	2.99 : 75310821.23-P1P2
S0027	GAS1	A1	R3	83953	FCAMR	Fc receptor, IgA, IgM, high affinity	immune system process|	None	1	-1.7	0.632	0.257	-1.068	-4.15564	-5.6	2	-3.09 : 207143838.23-P1P2
S0027	GAS1	A1	R3	4882	NPR2	natriuretic peptide receptor 2	ossification|cGMP biosynthetic process|protein phosphorylation|signal transduction|cell surface receptor signaling pathway|receptor guanylyl cyclase signaling pathway|regulation of blood pressure|intracellular signal transduction|bone development|cellular response to granulocyte macrophage colony-stimulating factor stimulus|	guanylate cyclase activity|protein kinase activity|receptor activity|transmembrane signaling receptor activity|ATP binding|GTP binding|natriuretic peptide receptor activity|peptide hormone binding|hormone binding|identical protein binding|	2	1.7	0.797	0.214	2.497	11.6682	-1.6	7.8	2.61 : 35791651.23-P1P2	4.49 : 35791272.23-P1P2
S0027	GAS1	A1	R3	57706	DENND1A	DENN/MADD domain containing 1A	endocytosis|protein transport|regulation of Rab protein signal transduction|positive regulation of Rab GTPase activity|synaptic vesicle endocytosis|	Rab guanyl-nucleotide exchange factor activity|SH3 domain binding|	1	1.1	0.199	0.451	1.299	2.88027	-2	5.6	3.26 : 126692644.23-P1P2
S0027	GAS1	A1	R3	8887	TAX1BP1	Tax1 (human T-cell leukemia virus type I) binding protein 1	apoptotic process|negative regulation of NF-kappaB transcription factor activity|negative regulation of type I interferon production|negative regulation of apoptotic process|innate immune response|	protein binding|kinase binding|	4	0	0	0.68	0	0	-2.6	2	-1.51 : 27779659.23-P1P2	-1.3 : 27779633.23-P1P2	-1.3 : 27779629.23-P1P2	-1.19 : 27779690.23-P1P2
S0027	GAS1	A1	R3	2204	FCAR	Fc fragment of IgA, receptor for	immune response|	IgA binding|	1	-2.1	0.91	0.193	-1.19	-6.1658	-7	1.5	-3.56 : 55385295.23-P1P2
S0027	GAS1	A1	R3	5817	PVR	poliovirus receptor	positive regulation of natural killer cell mediated cytotoxicity directed against tumor cell target|response to virus|viral process|single organismal cell-cell adhesion|cell migration|cell junction assembly|adherens junction organization|susceptibility to natural killer cell mediated cytotoxicity|cell-cell junction organization|positive regulation of natural killer cell mediated cytotoxicity|regu…	virus receptor activity|receptor activity|protein binding|cell adhesion molecule binding|	2	-3.7	1.86	0.0969	-1.84	-18.9886	-10	1	-5.21 : 45146947.23-P1P2	-0.372 : 45147191.23-P1P2
S0027	GAS1	A1	R3	26470	SEZ6L2	seizure related 6 homolog (mouse)-like 2	adult locomotory behavior|cerebellar Purkinje cell layer development|synapse maturation|regulation of protein kinase C signaling|	None	2	-3.8	2	0.089	-1.8	-20.2247	-10	4.5	-5.25 : 29911031.23-P1P2	3.18 : 29911205.23-P1P2
S0027	GAS1	A1	R3	3554	IL1R1	interleukin 1 receptor, type I	immune response|cell surface receptor signaling pathway|regulation of inflammatory response|interleukin-1-mediated signaling pathway|response to interleukin-1|	protease binding|signal transducer activity|transmembrane signaling receptor activity|interleukin-1 receptor activity|interleukin-1, Type I, activating receptor activity|platelet-derived growth factor receptor binding|protein binding|	3	-0.9	0.149	0.485	-0.751	-1.54845	-4	5.4	-2.5 : 102759129.23-P1P2	0.146 : 102759039.23-P1P2	3.17 : 102759151.23-P1P2
S0027	GAS1	A1	R3	400120	SERTM1	serine-rich and transmembrane domain containing 1	None	None	1	0	0	0.68	0	0	-2	1.8	1.0 : 37248073.23-P1P2
S0027	GAS1	A1	R3	57537	SORCS2	sortilin-related VPS10 domain containing receptor 2	neuropeptide signaling pathway|	neuropeptide receptor activity|	2	0.4	0.0295	0.61	0.4295	0.704098	-2.6	5	-1.51 : 7194322.23-P1P2	2.9 : 7194084.23-P1P2
S0027	GAS1	A1	R3	6092	ROBO2	roundabout, axon guidance receptor, homolog 2 (Drosophila)	metanephros development|ureteric bud development|homophilic cell adhesion|axon guidance|axon guidance|central nervous system development|brain development|axon midline choice point recognition|olfactory bulb interneuron development|retinal ganglion cell axon guidance|cellular response to hormone stimulus|positive regulation of axonogenesis|negative regulation of negative chemotaxis|negative regul…	protein binding|axon guidance receptor activity|axon guidance receptor activity|identical protein binding|protein heterodimerization activity|	2	-0.4	0.0505	0.573	-0.3495	-0.609948	-2.7	3	-1.92 : 77088956.23-P1P2	1.61 : 77088825.23-P1P2
S0027	GAS1	A1	R3	90313	TP53I13	tumor protein p53 inducible protein 13	None	None	2	0.6	0.0616	0.564	0.6616	1.17305	-2	5.6	-1.3 : 27895617.23-P1P2	3.07 : 27895395.23-P1P2
S0027	GAS1	A1	R3	221981	THSD7A	thrombospondin, type I, domain containing 7A	angiogenesis|cell differentiation|	None	1	0	0	0.68	0	0	-2	2.8	1.58 : 11871928.23-P1P2
S0027	GAS1	A1	R3	8832	CD84	CD84 molecule	defense response|homophilic cell adhesion|blood coagulation|leukocyte migration|	receptor activity|protein binding|	1	-4.3	2.91	0.044	-1.39	-31.5909	-11	0.5	-5.68 : 160549565.23-P1P2
S0027	GAS1	A1	R3	4585	MUC4	mucin 4, cell surface associated	cell-matrix adhesion|O-glycan processing|maintenance of gastrointestinal epithelium|post-translational protein modification|cellular protein metabolic process|	ErbB-2 class receptor binding|extracellular matrix constituent, lubricant activity|	2	0	0	0.68	0	0	-1.8	2	-1.41 : 195539018.23-P1P2	0.49 : 195539069.23-P1P2
S0027	GAS1	A1	R3	7087	ICAM5	intercellular adhesion molecule 5, telencephalin	phagocytosis|single organismal cell-cell adhesion|	protein binding|	2	-1.9	0.612	0.26	-1.288	-4.95385	-6	4.3	-3.37 : 10400510.23-P1	2.74 : 10401953.23-P2
S0027	GAS1	A1	R3	10205	MPZL2	myelin protein zero-like 2	homophilic cell adhesion|anatomical structure morphogenesis|single organismal cell-cell adhesion|T cell differentiation in thymus|	protein binding|	1	0	0	0.68	0	0	-2	2.8	1.72 : 118135217.23-P1P2
S0027	GAS1	A1	R3	56134	PCDHAC2	protocadherin alpha subfamily C, 2	cell adhesion|homophilic cell adhesion|nervous system development|	calcium ion binding|	2	5.2	4.3	0.0171	9.5	555.556	1.4	14	0.796 : 140346010.23-P1P2	7.37 : 140345841.23-P1P2
S0027	GAS1	A1	R3	158401	C9ORF84	chromosome 9 open reading frame 84	None	None	3	-0.7	0.295	0.385	-0.405	-1.05195	-5.4	2	-3.41 : 114557422.23-P1P2	-2.31 : 114557344.23-P1P2	-1.41 : 114557353.23-P1P2
S0027	GAS1	A1	R3	6811	STX5	syntaxin 5	intracellular protein transport|ER to Golgi vesicle-mediated transport|vesicle targeting|retrograde transport, endosome to Golgi|vesicle fusion with Golgi apparatus|	SNAP receptor activity|protein binding|protein N-terminus binding|	3	-0.5	0.198	0.452	-0.302	-0.668142	-3.6	2	-2.13 : 62599555.23-P1P2	-1.92 : 62599558.23-P1P2	0.627 : 62599653.23-P1P2
S0027	GAS1	A1	R3	2239	GPC4	glypican 4	retinoid metabolic process|carbohydrate metabolic process|glycosaminoglycan biosynthetic process|glycosaminoglycan catabolic process|phototransduction, visible light|cell proliferation|anatomical structure morphogenesis|glycosaminoglycan metabolic process|chondroitin sulfate metabolic process|small molecule metabolic process|	heparan sulfate proteoglycan binding|	2	0	0	0.68	0	0	-1.8	2	-1.34 : 132549647.23-P1P2	-0.661 : 132549751.23-P1P2
S0027	GAS1	A1	R3	6091	ROBO1	roundabout, axon guidance receptor, homolog 1 (Drosophila)	cell migration involved in sprouting angiogenesis|activation of cysteine-type endopeptidase activity involved in apoptotic process|cell adhesion|homophilic cell adhesion|nervous system development|axon guidance|axon midline choice point recognition|chemorepulsion involved in postnatal olfactory bulb interneuron migration|negative regulation of mammary gland epithelial cell proliferation|Roundabou…	protein binding|axon guidance receptor activity|LRR domain binding|identical protein binding|protein heterodimerization activity|	2	0.3	0.0153	0.633	0.3153	0.498104	-2	4.6	-1.06 : 79817270.23-ENST00000464233.1	2.79 : 79817211.23-ENST00000464233.1
S0027	GAS1	A1	R3	1008	CDH10	cadherin 10, type 2 (T2-cadherin)	homophilic cell adhesion|single organismal cell-cell adhesion|cell junction assembly|adherens junction organization|cell-cell junction organization|	calcium ion binding|	1	0	0	0.68	0	0	-1.8	2	-0.439 : 24645227.23-P1P2
S0027	GAS1	A1	R3	339168	TMEM95	transmembrane protein 95	None	None	1	0	0	0.68	0	0	-2	1.8	0.88 : 7258332.23-P1P2
S0027	GAS1	A1	R3	79865	TREML2	triggering receptor expressed on myeloid cells-like 2	T cell activation|	receptor activity|protein binding|	4	1.2	0.737	0.228	1.937	8.49561	-3	7.2	-1.85 : 41169063.23-P1P2	2.48 : 41168898.23-P1P2	3.44 : 41169181.23-P1P2	4.29 : 41169076.23-P1P2
S0027	GAS1	A1	R3	255324	EPGN	epithelial mitogen	MAPK cascade|activation of MAPK activity|angiogenesis|positive regulation of cell proliferation|positive regulation of MAP kinase activity|positive regulation of epidermal growth factor-activated receptor activity|positive regulation of mitosis|positive regulation of epithelial cell proliferation|	MAP kinase kinase activity|epidermal growth factor receptor binding|growth factor activity|	1	0	0	0.68	0	0	-1.8	2	-1.09 : 75174061.23-P1P2
S0027	GAS1	A1	R3	5362	PLXNA2	plexin A2	somitogenesis|axon guidance|neural tube development|cerebellar granule cell precursor tangential migration|regulation of cell migration|centrosome localization|pharyngeal system development|limb bud formation|semaphorin-plexin signaling pathway|	protein binding|semaphorin receptor activity|	3	-1.7	0.414	0.33	-1.286	-3.89697	-6	5.2	-3.3 : 208417934.23-P1P2	1.05 : 208418041.23-P1P2	3.06 : 208417948.23-P1P2
S0027	GAS1	A1	R3	10076	PTPRU	protein tyrosine phosphatase, receptor type, U	protein dephosphorylation|cell adhesion|transmembrane receptor protein tyrosine phosphatase signaling pathway|negative regulation of cell proliferation|single organismal cell-cell adhesion|cell differentiation|negative regulation of cell migration|organ regeneration|homotypic cell-cell adhesion|protein localization to cell surface|peptidyl-tyrosine dephosphorylation|peptidyl-tyrosine dephosphoryl…	protein tyrosine phosphatase activity|protein tyrosine phosphatase activity|transmembrane receptor protein tyrosine phosphatase activity|protein binding|beta-catenin binding|	7	6.8	3.06	0.0377	9.86	261.538	-1.1	18	-2.82 : 29562915.23-P1	-0.428 : 29562780.23-P1	-0.422 : 29586657.23-P2	1.56 : 29586485.23-P2	3.05 : 29562941.23-P1	3.2 : 29562983.23-P1	9.23 : 29562921.23-P1
S0027	GAS1	A1	R3	92703	TMEM183A	transmembrane protein 183A	None	None	1	0.1	0.00151	0.673	0.10151	0.150832	-2	3.7	2.3 : 202976410.23-P1P2
S0027	GAS1	A1	R3	113444	SMIM12	small integral membrane protein 12	None	None	3	3.2	1.78	0.101	4.98	49.3069	-0.9	11	1.28 : 35325517.23-P1P2	2.32 : 35325514.23-P1P2	5.6 : 35325423.23-P1P2
S0027	GAS1	A1	R3	92	ACVR2A	activin A receptor, type IIA	gastrulation with mouth forming second|positive regulation of protein phosphorylation|protein phosphorylation|transmembrane receptor protein serine/threonine kinase signaling pathway|spermatogenesis|determination of left/right symmetry|mesoderm development|anterior/posterior pattern specification|positive regulation of pathway-restricted SMAD protein phosphorylation|signal transduction by phospho…	protein serine/threonine kinase activity|transmembrane receptor protein serine/threonine kinase activity|receptor signaling protein serine/threonine kinase activity|transforming growth factor beta-activated receptor activity|protein binding|protein binding|ATP binding|coreceptor activity|activin-activated receptor activity|growth factor binding|PDZ domain binding|inhibin binding|protein self-asso…	1	-0.9	0.246	0.416	-0.654	-1.57212	-3.7	2	-2.3 : 148601904.23-P1P2
S0027	GAS1	A1	R3	129684	CNTNAP5	contactin associated protein-like 5	cell adhesion|	None	3	0.8	0.0999	0.527	0.8999	1.70759	-2.9	5.6	-1.6 : 124782688.23-P1P2	0.027 : 124782719.23-P1P2	3.49 : 124782782.23-P1P2
S0027	GAS1	A1	R3	3902	LAG3	lymphocyte-activation gene 3	cell surface receptor signaling pathway|negative regulation of interleukin-2 biosynthetic process|positive regulation of natural killer cell mediated cytotoxicity|negative regulation of T cell activation|	antigen binding|transmembrane signaling receptor activity|MHC class II protein binding|	2	1.5	0.365	0.353	1.865	5.28329	-2	6.5	-0.335 : 6881583.23-P1P2	3.86 : 6881537.23-P1P2
S0027	GAS1	A1	R3	10896	OCLM	oculomedin	visual perception|	None	1	0	0	0.68	0	0	-2	1.8	0.398 : 186370027.23-P1P2
S0027	GAS1	A1	R3	80031	SEMA6D	sema domain, transmembrane domain (TM), and cytoplasmic domain, (semaphorin) 6D	axon guidance|positive regulation of smooth muscle cell migration|negative regulation of smooth muscle cell migration|ventricular system development|	receptor activity|semaphorin receptor binding|	1	0	0	0.68	0	0	-1.8	2	-0.655 : 48009611.23-P1P2
S0027	GAS1	A1	R3	160364	CLEC12A	C-type lectin domain family 12, member A	None	carbohydrate binding|	2	1.6	0.41	0.332	2.01	6.05422	-1.5	7	-1.3 : 10123723.23-P1P2	3.93 : 10123820.23-P1P2
S0027	GAS1	A1	R3	145407	C14ORF37	chromosome 14 open reading frame 37	None	None	3	0	0	0.68	0	0	-2	4.6	0.419 : 58618995.23-ENST00000267485.7	1.18 : 58619001.23-ENST00000267485.7	2.61 : 58619119.23-ENST00000267485.7
S0027	GAS1	A1	R3	654429	LRTM2	leucine-rich repeats and transmembrane domains 2	None	None	1	0	0	0.68	0	0	-2	1.8	1.11 : 1929626.23-P1P2
S0027	GAS1	A1	R3	56833	SLAMF8	SLAM family member 8	regulation of NAD(P)H oxidase activity|cellular response to drug|defense response to bacterium|regulation of kinase activity|phagosome acidification|	receptor activity|	4	-3.2	4.84	0.0115	1.64	142.609	-12	-0.7	-6.35 : 159796136.23-P1P2	-4.74 : 159796360.23-P1P2	-3.85 : 159796503.23-P1P2	1.51 : 159796464.23-P1P2
S0027	GAS1	A1	R3	1089	CEACAM4	carcinoembryonic antigen-related cell adhesion molecule 4	None	None	1	-1.5	0.523	0.288	-0.977	-3.39236	-4.6	2	-2.89 : 42133690.23-P1P2
S0027	GAS1	A1	R3	9896	FIG4	FIG4 homolog, SAC1 lipid phosphatase domain containing (S. cerevisiae)	phospholipid metabolic process|phosphatidylinositol biosynthetic process|vacuole organization|locomotory behavior|cell death|positive regulation of neuron projection development|dephosphorylation|negative regulation of myelination|myelin assembly|phosphatidylinositol-3-phosphate biosynthetic process|pigmentation|small molecule metabolic process|neuron development|	phosphatidylinositol-3-phosphatase activity|protein binding|phosphatidylinositol-4-phosphate phosphatase activity|phosphatidylinositol-3,5-bisphosphate 5-phosphatase activity|	2	0.2	0.014	0.634	0.214	0.337539	-2	4.6	2.26 : 110012400.23-P1P2	2.56 : 110012453.23-P1P2
S0027	GAS1	A1	R3	2152	F3	coagulation factor III (thromboplastin, tissue factor)	positive regulation of endothelial cell proliferation|activation of plasma proteins involved in acute inflammatory response|activation of blood coagulation via clotting cascade|activation of cysteine-type endopeptidase activity involved in apoptotic process|blood coagulation|blood coagulation, extrinsic pathway|positive regulation of platelet-derived growth factor receptor signaling pathway|posit…	protease binding|protein binding|phospholipid binding|	3	3.1	1.87	0.0959	4.97	51.8248	-0.8	10	-0.924 : 94998410.23-P2	1.08 : 95007453.23-P1	5.48 : 95007562.23-P1
S0027	GAS1	A1	R3	7499	XG	Xg blood group	biological_process|	molecular_function|	1	-0.2	0.0105	0.642	-0.1895	-0.295171	-2.7	2	-1.6 : 2670022.23-P1P2
S0027	GAS1	A1	R3	29990	PILRB	paired immunoglobin-like type 2 receptor beta	transmembrane receptor protein tyrosine kinase signaling pathway|activation of transmembrane receptor protein tyrosine kinase activity|	protein binding|	1	-1.2	0.406	0.333	-0.794	-2.38438	-4.6	2	-2.65 : 99933715.23-P1P2
S0027	GAS1	A1	R3	4486	MST1R	macrophage stimulating 1 receptor (c-met-related tyrosine kinase)	cellular component movement|defense response|signal transduction|transmembrane receptor protein tyrosine kinase signaling pathway|multicellular organismal development|single fertilization|positive regulation of cell proliferation|response to virus|peptidyl-tyrosine phosphorylation|macrophage colony-stimulating factor signaling pathway|positive regulation of MAP kinase activity|innate immune respo…	macrophage colony-stimulating factor receptor activity|protein binding|ATP binding|enzyme binding|	1	1.1	0.22	0.436	1.32	3.02752	-2	5.6	3.31 : 49941427.23-P1P2
S0027	GAS1	A1	R3	3696	ITGB8	integrin, beta 8	ganglioside metabolic process|cell adhesion|cell-matrix adhesion|integrin-mediated signaling pathway|extracellular matrix organization|placenta blood vessel development|	receptor activity|receptor binding|	2	0	0	0.68	0	0	-1.8	2	-1.41 : 20370304.23-P1P2	1.34 : 20370277.23-P1P2
S0027	GAS1	A1	R3	55576	STAB2	stabilin 2	angiogenesis|carbohydrate metabolic process|endocytosis|receptor-mediated endocytosis|cell adhesion|regulation of gene expression|regulation of blood coagulation|glycosaminoglycan metabolic process|hyaluronan metabolic process|hyaluronan catabolic process|defense response to bacterium|small molecule metabolic process|oxidation-reduction process|	low-density lipoprotein receptor activity|scavenger receptor activity|protein binding|hyaluronic acid binding|protein disulfide oxidoreductase activity|low-density lipoprotein particle binding|	2	0	0	0.68	0	0	-2	2.7	1.86 : 103980628.23-P1P2	1.98 : 103980909.23-P1P2
S0027	GAS1	A1	R3	64084	CLSTN2	calsyntenin 2	homophilic cell adhesion|	calcium ion binding|	2	0	0	0.68	0	0	-1.9	2.9	-0.972 : 139653920.23-P1P2	1.7 : 139653808.23-P1P2
S0027	GAS1	A1	R3	93185	IGSF8	immunoglobulin superfamily, member 8	cellular component movement|single fertilization|nervous system development|skeletal muscle tissue development|cell proliferation|	protein binding|	2	0	0	0.68	0	0	-3.7	2	-2.06 : 160068563.23-P1P2	-0.618 : 160068375.23-P1P2
S0027	GAS1	A1	R3	971	CD72	CD72 molecule	cell adhesion|signal transduction|axon guidance|	transmembrane signaling receptor activity|receptor binding|protein binding|carbohydrate binding|	7	-0.5	0.077	0.547	-0.423	-0.773309	-4	6	-2.3 : 35647174.23-P2	-1.94 : 35646986.23-P2	-1.93 : 35646990.23-P2	-0.394 : 35647005.23-P2	1.9 : 35618569.23-P1	2.04 : 35646908.23-P2	3.92 : 35618637.23-P1
S0027	GAS1	A1	R3	641700	ECSCR	endothelial cell surface expressed chemotaxis and apoptosis regulator	angiogenesis|apoptotic process|chemotaxis|cell differentiation|	None	2	0.1	0.00133	0.674	0.10133	0.150341	-2	4.6	-0.439 : 138842667.23-P1P2	2.59 : 138842338.23-P1P2
S0027	GAS1	A1	R3	57556	SEMA6A	sema domain, transmembrane domain (TM), and cytoplasmic domain, (semaphorin) 6A	neuron migration|apoptotic process|cytoskeleton organization|cell surface receptor signaling pathway|nervous system development|axon guidance|axon guidance|organ morphogenesis|centrosome localization|semaphorin-plexin signaling pathway|positive regulation of neuron migration|	transmembrane signaling receptor activity|protein binding|semaphorin receptor binding|	1	0	0	0.68	0	0	-1.8	2	-0.924 : 115910566.23-P1P2
S0027	GAS1	A1	R3	1829	DSG2	desmoglein 2	apoptotic process|cellular component disassembly involved in execution phase of apoptosis|cell adhesion|homophilic cell adhesion|response to progesterone|maternal process involved in female pregnancy|ventricular cardiac muscle cell action potential|bundle of His cell to Purkinje myocyte communication|regulation of heart rate by cardiac conduction|	calcium ion binding|	1	-1.4	0.473	0.311	-0.927	-2.98071	-4.6	2	-2.79 : 29077925.23-P1P2
S0027	GAS1	A1	R3	4058	LTK	leukocyte receptor tyrosine kinase	protein phosphorylation|signal transduction|transmembrane receptor protein tyrosine kinase signaling pathway|cell proliferation|positive regulation of cardiac muscle cell apoptotic process|positive regulation of neuron projection development|phosphatidylinositol 3-kinase signaling|peptidyl-tyrosine phosphorylation|peptidyl-tyrosine phosphorylation|negative regulation of apoptotic process|cellular…	protein kinase activity|protein tyrosine kinase activity|transmembrane receptor protein tyrosine kinase activity|ATP binding|	1	1.5	0.397	0.338	1.897	5.61243	-2	6.5	3.67 : 41806182.23-P1P2
S0027	GAS1	A1	R3	80731	THSD7B	thrombospondin, type I, domain containing 7B	None	None	2	1	0.13	0.497	1.13	2.27364	-2	5.5	0.5 : 137522885.23-P1P2	3.39 : 137522973.23-P1P2
S0027	GAS1	A1	R3	2217	FCGRT	Fc fragment of IgG, receptor, transporter, alpha	IgG immunoglobulin transcytosis in epithelial cells mediated by FcRn immunoglobulin receptor|immune response|antigen processing and presentation|Fc-gamma receptor signaling pathway|	IgG binding|beta-2-microglobulin binding|	1	0	0	0.68	0	0	-1.8	2	-0.0761 : 50015871.23-P1P2
S0027	GAS1	A1	R3	9543	IGDCC3	immunoglobulin superfamily, DCC subclass, member 3	neuromuscular process controlling balance|	None	1	-0.2	0.0257	0.614	-0.1743	-0.283876	-2.7	2	-1.69 : 65670651.23-P1P2
S0027	GAS1	A1	R3	154064	RAET1L	retinoic acid early transcript 1L	immune response|antigen processing and presentation|	None	2	3.6	2.8	0.0495	6.4	129.293	-1.9	11	-2.21 : 150347103.23-P1P2	5.83 : 150347091.23-P1P2
S0027	GAS1	A1	R3	1823	DSC1	desmocollin 1	homophilic cell adhesion|	calcium ion binding|	2	-5.4	3.67	0.0288	-1.73	-60.0694	-13	0.3	-6.81 : 28742849.23-P1P2	1.56 : 28743093.23-P1P2
S0027	GAS1	A1	R3	56144	PCDHA4	protocadherin alpha 4	cell adhesion|homophilic cell adhesion|nervous system development|	calcium ion binding|	3	0	0	0.68	0	0	-2	3.7	-0.98 : 140186418.23-P1P2	-0.268 : 140186538.23-P1P2	2.41 : 140186440.23-P1P2
S0027	GAS1	A1	R3	5201	PFDN1	prefoldin subunit 1	regulation of transcription, DNA-templated|protein folding|cell cycle|telencephalon development|cerebellum development|actin cytoskeleton organization|B cell activation|cellular protein metabolic process|'de novo' posttranslational protein folding|	sequence-specific DNA binding transcription factor activity|unfolded protein binding|	1	0	0	0.68	0	0	-2	1.8	0.934 : 139682843.23-P1P2
S0027	GAS1	A1	R3	79875	THSD4	thrombospondin, type I, domain containing 4	proteolysis|elastic fiber assembly|	metalloendopeptidase activity|	3	0	0	0.68	0	0	-2	2.7	1.4 : 71433518.23-ENST00000261862.6	1.51 : 71433505.23-ENST00000261862.6	1.88 : 71389200.23-ENST00000355327.3
S0027	GAS1	A1	R3	10232	MSLN	mesothelin	cell adhesion|pancreas development|	protein binding|	2	0	0	0.68	0	0	-2	3.7	-0.422 : 810293.23-P1P2	2.44 : 810937.23-P1P2
S0027	GAS1	A1	R3	389763	SPATA31D1	SPATA31 subfamily D, member 1	spermatogenesis|cell differentiation|	None	4	0	0	0.68	0	0	-2.6	4	-1.56 : 84603506.23-P1P2	-1.06 : 84603339.23-P1P2	0.658 : 84603540.23-P1P2	2.5 : 84603620.23-P1P2
S0027	GAS1	A1	R3	51435	SCARA3	scavenger receptor class A, member 3	receptor-mediated endocytosis|response to oxidative stress|UV protection|	scavenger receptor activity|	1	0.6	0.0702	0.553	0.6702	1.21193	-2	4.6	2.84 : 27491319.23-P1P2
S0027	GAS1	A1	R3	3592	IL12A	interleukin 12A	positive regulation of T cell mediated cytotoxicity|positive regulation of natural killer cell mediated cytotoxicity directed against tumor cell target|immune response|cell cycle arrest|response to virus|response to UV-B|cell migration|response to lipopolysaccharide|negative regulation of interleukin-17 production|positive regulation of interferon-gamma production|positive regulation of natural k…	cytokine activity|cytokine activity|interleukin-12 receptor binding|protein binding|growth factor activity|growth factor activity|interleukin-12 beta subunit binding|interleukin-27 binding|protein heterodimerization activity|	1	-3.8	2.25	0.0805	-1.55	-19.2547	-10	0.9	-5.17 : 159706413.23-P1P2
S0027	GAS1	A1	R3	4973	OLR1	oxidized low density lipoprotein (lectin-like) receptor 1	proteolysis|receptor-mediated endocytosis|inflammatory response|leukocyte cell-cell adhesion|blood coagulation|blood circulation|cell death|lipoprotein metabolic process|response to hydrogen peroxide|leukocyte migration|	low-density lipoprotein receptor activity|protein binding|carbohydrate binding|	2	0	0	0.68	0	0	-1.8	2	-1.19 : 10325216.23-P1P2	-1.06 : 10324807.23-P1P2
S0027	GAS1	A1	R3	58515	SELK	selenoprotein K	calcium ion transport|response to oxidative stress|positive regulation of T cell proliferation|respiratory burst after phagocytosis|intrinsic apoptotic signaling pathway in response to endoplasmic reticulum stress|positive regulation of T cell migration|	None	2	0	0	0.68	0	0	-2	3.7	-0.985 : 53926067.23-P1P2	2.25 : 53925945.23-P1P2
S0027	GAS1	A1	R3	6614	SIGLEC1	sialic acid binding Ig-like lectin 1, sialoadhesin	endocytosis|inflammatory response|cell-matrix adhesion|single organismal cell-cell adhesion|positive regulation of T cell apoptotic process|positive regulation of extrinsic apoptotic signaling pathway|	carbohydrate binding|	1	1	0.18	0.465	1.18	2.53763	-2	5.6	3.21 : 3688092.23-P1P2
S0027	GAS1	A1	R3	64215	DNAJC1	DnaJ (Hsp40) homolog, subfamily C, member 1	regulation of translation|protein folding|positive regulation of ATPase activity|negative regulation of proteolysis|regulation of protein secretion|	ATPase activator activity|DNA binding|chromatin binding|protein binding|chaperone binding|	2	0	0	0.68	0	0	-2	4.6	0.609 : 22292670.23-P1P2	2.92 : 22292769.23-P1P2
S0027	GAS1	A1	R3	56667	MUC13	mucin 13, cell surface associated	O-glycan processing|maintenance of gastrointestinal epithelium|post-translational protein modification|cellular protein metabolic process|	protein homodimerization activity|	2	1.9	0.573	0.272	2.473	9.09191	-2	7.4	0.754 : 124646836.23-P2	4.22 : 124653834.23-P1
S0027	GAS1	A1	R3	1005	CDH7	cadherin 7, type 2	homophilic cell adhesion|single organismal cell-cell adhesion|cell junction assembly|adherens junction organization|cell-cell junction organization|	calcium ion binding|	1	-1.2	0.406	0.333	-0.794	-2.38438	-4.6	2	-2.65 : 63417912.23-P1P2
S0027	GAS1	A1	R3	80740	LY6G6C	lymphocyte antigen 6 complex, locus G6C	None	None	2	-1.2	0.326	0.372	-0.874	-2.34946	-5	3.5	-2.73 : 31689907.23-P1P2	2.11 : 31689573.23-P1P2
S0027	GAS1	A1	R3	64072	CDH23	cadherin-related 23	calcium ion transport|homophilic cell adhesion|visual perception|sensory perception of sound|calcium-dependent cell-cell adhesion|photoreceptor cell maintenance|response to stimulus|sensory perception of light stimulus|equilibrioception|cytosolic calcium ion homeostasis|	calcium ion binding|protein binding|	2	-0.2	0.0204	0.619	-0.1796	-0.290145	-2.7	2	-1.78 : 73156299.23-P1P2	1.34 : 73156626.23-P1P2
S0027	GAS1	A1	R3	149685	ADIG	adipogenin	spermatogenesis|positive regulation of fat cell differentiation|white fat cell differentiation|brown fat cell differentiation|	None	1	0	0	0.68	0	0	-1.8	2	-0.924 : 37209590.23-P1P2
S0027	GAS1	A1	R3	203328	SUSD3	sushi domain containing 3	None	None	3	0	0	0.68	0	0	-6.4	2	-3.76 : 95820910.23-P1P2	-1.19 : 95820878.23-P1P2	-1.19 : 95820862.23-P1P2
S0027	GAS1	A1	R3	144321	GLIPR1L2	GLI pathogenesis-related 1 like 2	None	None	1	0.6	0.0661	0.56	0.6661	1.18946	-2	4.6	2.82 : 75784787.23-P1P2
S0027	GAS1	A1	R3	131566	DCBLD2	discoidin, CUB and LCCL domain containing 2	cell adhesion|negative regulation of cell growth|intracellular receptor signaling pathway|wound healing|	protein binding|	2	0	0	0.68	0	0	-1.8	2	-0.924 : 98620668.23-P1P2	-0.477 : 98620609.23-P1P2
S0027	GAS1	A1	R3	148738	HFE2	hemochromatosis type 2 (juvenile)	axon guidance|BMP signaling pathway|positive regulation of transcription from RNA polymerase II promoter|iron ion homeostasis|iron ion homeostasis|	protein binding|coreceptor activity|	1	-1.3	0.425	0.326	-0.875	-2.68405	-4.6	2	-2.69 : 145413152.23-P1P2
S0027	GAS1	A1	R3	54762	GRAMD1C	GRAM domain containing 1C	None	None	3	-1.3	0.263	0.407	-1.037	-2.54791	-5	4.3	-2.89 : 113557539.23-P1P2	1.68 : 113557666.23-P1P2	2.95 : 113557587.23-P1P2
S0027	GAS1	A1	R3	80328	ULBP2	UL16 binding protein 2	antigen processing and presentation|natural killer cell activation|natural killer cell mediated cytotoxicity|	natural killer cell lectin-like receptor binding|	2	3.4	2.36	0.0748	5.76	77.0053	-0.6	11	1.34 : 150262992.23-P1P2	5.65 : 150262815.23-P1P2
S0027	GAS1	A1	R3	9528	TMEM59	transmembrane protein 59	proteolysis|autophagy|positive regulation of autophagy|negative regulation of protein processing|negative regulation of establishment of protein localization to plasma membrane|negative regulation of protein glycosylation in Golgi|	endopeptidase activity|protein binding|	3	1.4	0.638	0.254	2.038	8.02362	-2.2	8	-1.55 : 54518972.23-P1P2	2.84 : 54518999.23-P1P2	4.33 : 54519155.23-P1P2
S0027	GAS1	A1	R3	969	CD69	CD69 molecule	signal transduction|cellular response to drug|	transmembrane signaling receptor activity|calcium ion binding|carbohydrate binding|	1	-2.5	1.15	0.158	-1.35	-8.5443	-7	1.4	-3.92 : 9913700.23-P1P2
S0027	GAS1	A1	R3	90952	ESAM	endothelial cell adhesion molecule	homophilic cell adhesion|blood coagulation|single organismal cell-cell adhesion|leukocyte migration|	None	6	0	0	0.68	0	0	-2	6.3	-1.22 : 124632217.23-P1	-0.679 : 124633702.23-P2	0.317 : 124632278.23-P1	0.454 : 124632251.23-P1	0.754 : 124633426.23-P2	3.59 : 124633539.23-P2
S0027	GAS1	A1	R3	10857	PGRMC1	progesterone receptor membrane component 1	axon guidance|	steroid binding|protein binding|heme binding|	3	0.3	0.0127	0.638	0.3127	0.490125	-5.5	5.7	-3.09 : 118370023.23-P1P2	-0.924 : 118370058.23-P1P2	3.04 : 118370208.23-P1P2
S0027	GAS1	A1	R3	29992	PILRA	paired immunoglobin-like type 2 receptor alpha	signal transduction|viral process|	protein binding|	2	0	0	0.68	0	0	-2.7	2	-1.99 : 99971008.23-P1P2	-0.924 : 99971012.23-P1P2
S0027	GAS1	A1	R3	353514	LILRA5	leukocyte immunoglobulin-like receptor, subfamily A (with TM domain), member 5	innate immune response|	None	1	0.8	0.113	0.51	0.913	1.7902	-2	5.6	3.0 : 54823971.23-P1P2
S0027	GAS1	A1	R3	50863	NTM	neurotrimin	cell adhesion|neuron recognition|	protein binding|	4	1.7	1	0.18	2.7	15	-2	8.1	-0.159 : 131780809.23-ENST00000374786.1	0.857 : 131780827.23-ENST00000374786.1	3.48 : 131780748.23-ENST00000374786.1	4.58 : 131780732.23-ENST00000374786.1
S0027	GAS1	A1	R3	83692	CD99L2	CD99 molecule-like 2	cell adhesion|	None	2	-3.6	1.75	0.103	-1.85	-17.9612	-10	3.7	-5.05 : 150067636.23-P1P2	2.62 : 150067165.23-P1P2
S0027	GAS1	A1	R3	56674	TMEM9B	TMEM9 domain family, member B	signal transduction|positive regulation of I-kappaB kinase/NF-kappaB signaling|	signal transducer activity|	1	2.3	1.1	0.168	3.4	20.2381	-1.3	8	4.46 : 8986495.23-P1P2
S0027	GAS1	A1	R3	25758	KIAA1549L	KIAA1549-like	None	None	1	0	0	0.68	0	0	-1.8	2	-0.162 : 33563655.23-P1P2
S0027	GAS1	A1	R3	4162	MCAM	melanoma cell adhesion molecule	glomerular filtration|cell adhesion|anatomical structure morphogenesis|vascular wound healing|	None	1	5.2	4.8	0.0122	10	819.672	1.9	14	7.28 : 119188193.23-P1P2
S0027	GAS1	A1	R3	55531	ELMOD1	ELMO/CED-12 domain containing 1	phagocytosis|positive regulation of GTPase activity|positive regulation of GTPase activity|	GTPase activator activity|	1	0.7	0.0887	0.533	0.7887	1.47974	-2	4.6	2.91 : 107461742.23-P1P2
S0027	GAS1	A1	R3	6442	SGCA	sarcoglycan, alpha (50kDa dystrophin-associated glycoprotein)	muscle contraction|muscle organ development|	calcium ion binding|	3	0	0	0.68	0	0	-3	4.5	-1.51 : 48252097.23-P2	1.77 : 48243263.23-P1	2.64 : 48243169.23-P1
S0027	GAS1	A1	R3	3108	HLA-DMA	major histocompatibility complex, class II, DM alpha	peptide antigen assembly with MHC class II protein complex|protein transport|immunoglobulin mediated immune response|antigen processing and presentation of exogenous peptide antigen via MHC class II|positive thymic T cell selection|positive regulation of T cell differentiation|inner ear development|positive regulation of immune response|chaperone mediated protein folding requiring cofactor|	MHC class II protein complex binding|	4	-2.2	0.403	0.336	-1.797	-5.34821	-6.4	2	-3.83 : 32921061.23-P1	-0.246 : 32921127.23-P1	0.983 : 32920873.23-P1	0.996 : 32936459.23-P2
S0027	GAS1	A1	R3	3811	KIR3DL1	killer cell immunoglobulin-like receptor, three domains, long cytoplasmic tail, 1	immune response|signal transduction|regulation of immune response|	HLA-B specific inhibitory MHC class I receptor activity|	1	0	0	0.68	0	0	-2	2.8	1.56 : 55235882.23-ENST00000402254.2
S0027	GAS1	A1	R3	51272	BET1L	Bet1 golgi vesicular membrane trafficking protein-like	protein transport|retrograde transport, endosome to Golgi|	SNAP receptor activity|	2	-3.3	1.48	0.119	-1.82	-15.2941	-9	3.8	-4.79 : 207553.23-P1P2	2.52 : 207516.23-P1P2
S0027	GAS1	A1	R3	4582	MUC1	mucin 1, cell surface associated	DNA damage response, signal transduction by p53 class mediator resulting in cell cycle arrest|DNA damage response, signal transduction by p53 class mediator resulting in transcription of p21 class mediator|negative regulation of transcription by competitive promoter binding|O-glycan processing|positive regulation of transcription from RNA polymerase II promoter in response to stress|regulation of…	RNA polymerase II core promoter proximal region sequence-specific DNA binding|p53 binding|transcription cofactor activity|protein binding|	2	-0.8	0.167	0.476	-0.633	-1.32983	-3.7	2	-2.3 : 155163218.23-P1P2	1.0 : 155163099.23-P1P2
S0027	GAS1	A1	R3	9516	LITAF	lipopolysaccharide-induced TNF factor	regulation of cytokine production|transcription, DNA-templated|regulation of transcription from RNA polymerase II promoter|apoptotic process|signal transduction|aging|negative regulation of NF-kappaB import into nucleus|positive regulation of I-kappaB kinase/NF-kappaB signaling|cellular response to lipopolysaccharide|	signal transducer activity|protein binding|WW domain binding|	4	0	0	0.68	0	0	-2.6	2	-1.65 : 11680929.23-P1P2	-1.3 : 11681076.23-P1P2	-1.19 : 11680907.23-P1P2	-1.19 : 11680934.23-P1P2
S0027	GAS1	A1	R3	91937	TIMD4	T-cell immunoglobulin and mucin domain containing 4	None	None	2	0	0	0.68	0	0	-2	2.7	1.66 : 156390539.23-P1	1.98 : 156390716.23-P1
S0027	GAS1	A1	R3	79037	PVRIG	poliovirus receptor related immunoglobulin domain containing	None	None	2	0	0	0.68	0	0	-2.7	2	-1.51 : 99816923.23-P1P2	0.456 : 99817251.23-P1P2
S0027	GAS1	A1	R3	1969	EPHA2	EPH receptor A2	skeletal system development|angiogenesis|vasculogenesis|osteoblast differentiation|cell adhesion|multicellular organismal development|intrinsic apoptotic signaling pathway in response to DNA damage|regulation of lamellipodium assembly|notochord formation|viral process|cell migration|peptidyl-tyrosine phosphorylation|peptidyl-tyrosine phosphorylation|neural tube development|neuron differentiation|…	transmembrane receptor protein tyrosine kinase activity|ephrin receptor activity|protein binding|ATP binding|	1	0	0	0.68	0	0	-1.8	2	-0.339 : 16482689.23-P1P2
S0027	GAS1	A1	R3	51072	MEMO1	mediator of cell motility 1	regulation of microtubule-based process|	protein binding|	3	0	0	0.68	0	0	-2	3.7	0.146 : 32264920.23-P1	0.146 : 32264923.23-P1	2.16 : 32264961.23-P1
S0027	GAS1	A1	R3	4061	LY6E	lymphocyte antigen 6 complex, locus E	in utero embryonic development|cell surface receptor signaling pathway|adrenal gland development|organ growth|norepinephrine metabolic process|epinephrine secretion|ventricular cardiac muscle tissue morphogenesis|	None	1	-0.9	0.271	0.402	-0.629	-1.56468	-3.7	2	-2.36 : 144099703.23-P1P2
S0027	GAS1	A1	R3	9761	MLEC	malectin	protein folding|protein N-linked glycosylation via asparagine|post-translational protein modification|cellular protein metabolic process|	enzyme binding|carbohydrate binding|	3	0.8	0.235	0.424	1.035	2.44104	-2	5.5	-1.02 : 121133971.23-P2	3.08 : 121124954.23-P1	3.21 : 121124744.23-P1
S0027	GAS1	A1	R3	5100	PCDH8	protocadherin 8	somitogenesis|homophilic cell adhesion|cell-cell signaling|synaptic transmission|morphogenesis of embryonic epithelium|	calcium ion binding|	1	0	0	0.68	0	0	-1.9	1.9	0.314 : 53423193.23-P1P2
S0027	GAS1	A1	R3	158434	LOC158434	uncharacterized LOC158434	None	None	1	0	0	0.68	0	0	-1.9	1.9	0.0759 : 98879030.23-P1P2
S0027	GAS1	A1	R3	2022	ENG	endoglin	negative regulation of transcription from RNA polymerase II promoter|chronological cell aging|chronological cell aging|patterning of blood vessels|vasculogenesis|response to hypoxia|positive regulation of protein phosphorylation|negative regulation of endothelial cell proliferation|heart looping|positive regulation of systemic arterial blood pressure|cell migration involved in endocardial cushion…	transmembrane signaling receptor activity|transforming growth factor beta-activated receptor activity|transforming growth factor beta receptor, cytoplasmic mediator activity|type II transforming growth factor beta receptor binding|type II transforming growth factor beta receptor binding|protein binding|protein binding|galactose binding|glycosaminoglycan binding|glycosaminoglycan binding|type I tr…	1	1.2	0.236	0.424	1.436	3.38679	-2	5.6	3.35 : 130617002.23-P1P2
S0027	GAS1	A1	R3	339390	CLEC4G	C-type lectin domain family 4, member G	None	protein binding|carbohydrate binding|	3	0	0	0.68	0	0	-2.6	4	-1.99 : 7797174.23-P1P2	-1.17 : 7797181.23-P1P2	2.08 : 7797123.23-P1P2
S0027	GAS1	A1	R3	79056	PRRG4	proline rich Gla (G-carboxyglutamic acid) 4 (transmembrane)	biological_process|	molecular_function|calcium ion binding|	3	-2.5	0.745	0.226	-1.755	-7.76549	-8	2.2	-4.03 : 32851326.23-P1P2	1.02 : 32851308.23-P1P2	1.8 : 32851154.23-P1P2
S0027	GAS1	A1	R3	54436	SH3TC1	SH3 domain and tetratricopeptide repeats 1	biological_process|	None	1	0	0	0.68	0	0	-1.8	2	-0.924 : 8200916.23-P1P2
S0027	GAS1	A1	R3	135138	PACRG	PARK2 co-regulated	spermatid development|	None	3	2.1	1.63	0.11	3.73	33.9091	-4.6	10	-3.29 : 163148681.23-P1P2	3.34 : 163148824.23-P1P2	5.02 : 163148677.23-P1P2
S0027	GAS1	A1	R3	374819	LRRC37A3	leucine rich repeat containing 37, member A3	None	None	2	0.5	0.0727	0.551	0.5727	1.03938	-2	5.5	2.16 : 62915949.23-P1P2	3.17 : 62915634.23-P1P2
S0027	GAS1	A1	R3	5627	PROS1	protein S (alpha)	platelet degranulation|proteolysis|blood coagulation|negative regulation of endopeptidase activity|peptidyl-glutamic acid carboxylation|platelet activation|regulation of complement activation|fibrinolysis|post-translational protein modification|cellular protein metabolic process|innate immune response|leukocyte migration|	endopeptidase inhibitor activity|calcium ion binding|	4	-1.6	1.87	0.0959	0.27	2.81543	-6.2	2	-3.9 : 93692854.23-P1P2	-3.6 : 93692833.23-P1P2	-2.77 : 93692851.23-P1P2	-2.13 : 93692887.23-P1P2
S0027	GAS1	A1	R3	23166	STAB1	stabilin 1	receptor-mediated endocytosis|inflammatory response|cell adhesion|cell-cell signaling|negative regulation of angiogenesis|defense response to bacterium|oxidation-reduction process|	low-density lipoprotein receptor activity|scavenger receptor activity|protein binding|hyaluronic acid binding|protein disulfide oxidoreductase activity|low-density lipoprotein particle binding|	1	0	0	0.68	0	0	-1.8	2	-0.0761 : 52529202.23-P1P2
S0027	GAS1	A1	R3	54825	CDHR2	cadherin-related family member 2	cell adhesion|homophilic cell adhesion|negative regulation of cell growth|	calcium ion binding|protein binding|	5	0.4	0.0204	0.619	0.4204	0.67916	-2	5.4	-0.312 : 175976232.23-P1	0.393 : 175970285.23-P2	1.43 : 175970434.23-P2	3.23 : 175976196.23-P1	3.23 : 175976201.23-P1
S0027	GAS1	A1	R3	54431	DNAJC10	DnaJ (Hsp40) homolog, subfamily C, member 10	negative regulation of protein phosphorylation|ER-associated ubiquitin-dependent protein catabolic process|positive regulation of ATPase activity|protein folding in endoplasmic reticulum|response to endoplasmic reticulum stress|cell redox homeostasis|oxidation-reduction process|intrinsic apoptotic signaling pathway in response to endoplasmic reticulum stress|	ATPase activator activity|protein binding|protein disulfide oxidoreductase activity|protein disulfide oxidoreductase activity|disulfide oxidoreductase activity|oxidoreductase activity, acting on a sulfur group of donors, disulfide as acceptor|Hsp70 protein binding|chaperone binding|ATPase binding|misfolded protein binding|	1	-3.1	1.54	0.115	-1.56	-13.5652	-9	1.2	-4.51 : 183580678.23-P1P2
S0027	GAS1	A1	R3	10899	JTB	jumping translocation breakpoint	cytokinesis|mitotic nuclear division|apoptotic mitochondrial changes|regulation of cell proliferation|positive regulation of protein kinase activity|	protein kinase binding|	1	-0.3	0.0457	0.582	-0.2543	-0.436942	-2.7	2	-1.77 : 153950412.23-P1P2
S0027	GAS1	A1	R3	3570	IL6R	interleukin 6 receptor	hepatic immune response|neutrophil mediated immunity|monocyte chemotaxis|positive regulation of leukocyte chemotaxis|positive regulation of leukocyte chemotaxis|acute-phase response|positive regulation of cell proliferation|positive regulation of cell proliferation|positive regulation of activation of Janus kinase activity|cytokine-mediated signaling pathway|endocrine pancreas development|endocri…	ciliary neurotrophic factor receptor activity|interleukin-6 receptor activity|interleukin-6 receptor binding|protein binding|enzyme binding|interleukin-6 binding|protein homodimerization activity|ciliary neurotrophic factor binding|	4	1.2	0.601	0.262	1.801	6.87405	-2	8.2	0.0375 : 154377791.23-P1P2	2.04 : 154377730.23-P1P2	2.87 : 154377774.23-P1P2	4.66 : 154377675.23-P1P2
S0027	GAS1	A1	R3	84168	ANTXR1	anthrax toxin receptor 1	signal transduction|reproductive process|actin cytoskeleton reorganization|substrate adhesion-dependent cell spreading|	transmembrane signaling receptor activity|protein binding|collagen binding|metal ion binding|actin filament binding|	3	0.5	0.0688	0.554	0.5688	1.02671	-2	7.3	1.11 : 69240185.23-P1P2	1.98 : 69239947.23-P1P2	4.1 : 69240126.23-P1P2
S0027	GAS1	A1	R3	54894	RNF43	ring finger protein 43	Wnt signaling pathway|protein ubiquitination|negative regulation of Wnt signaling pathway|Wnt receptor catabolic process|protein ubiquitination involved in ubiquitin-dependent protein catabolic process|stem cell proliferation|	ubiquitin-protein transferase activity|frizzled binding|protein binding|zinc ion binding|ligase activity|	1	0	0	0.68	0	0	-2	3.7	2.22 : 56494945.23-P1P2
S0027	GAS1	A1	R3	64224	HERPUD2	HERPUD family member 2	response to unfolded protein|spermatogenesis|	None	4	1.4	1.34	0.132	2.74	20.7576	-2	6.3	3.08 : 35734806.23-P1P2	3.63 : 35734792.23-P1P2	3.7 : 35734699.23-P1P2	3.7 : 35734696.23-P1P2
S0027	GAS1	A1	R3	8740	TNFSF14	tumor necrosis factor (ligand) superfamily, member 14	apoptotic process|immune response|signal transduction|release of cytoplasmic sequestered NF-kappaB|positive regulation of T cell chemotaxis|T cell costimulation|T cell proliferation|T cell activation|T cell homeostasis|negative regulation of cysteine-type endopeptidase activity involved in apoptotic process|cellular response to mechanical stimulus|	receptor binding|cytokine activity|tumor necrosis factor receptor binding|protein binding|cysteine-type endopeptidase inhibitor activity involved in apoptotic process|	3	-3	0.992	0.181	-2.008	-11.0939	-9	3.9	-4.52 : 6670272.23-P1P2	0.798 : 6670235.23-P1P2	2.7 : 6670189.23-P1P2
S0027	GAS1	A1	R3	10252	SPRY1	sprouty homolog 1, antagonist of FGF signaling (Drosophila)	metanephros development|ureteric bud development|organ induction|epidermal growth factor receptor signaling pathway|negative regulation of cell proliferation|negative regulation of Ras GTPase activity|negative regulation of fibroblast growth factor receptor signaling pathway|negative regulation of epidermal growth factor receptor signaling pathway|negative regulation of MAP kinase activity|negati…	protein binding|	2	-3.1	1.15	0.158	-1.95	-12.3418	-9	1.3	-4.6 : 124317917.23-P1P2	-2.25 : 124317953.23-P1P2
S0027	GAS1	A1	R3	10326	SIRPB1	signal-regulatory protein beta 1	signal transduction|cell surface receptor signaling pathway|innate immune response|	protein binding|	2	-3.7	1.52	0.116	-2.18	-18.7931	-10	1.2	-5.2 : 1600988.23-P1P2	-1.3 : 1600709.23-P1P2
S0027	GAS1	A1	R3	28513	CDH19	cadherin 19, type 2	homophilic cell adhesion|	calcium ion binding|	1	0	0	0.68	0	0	-1.9	1.9	0 : 64271750.23-P1P2
S0027	GAS1	A1	R3	51299	NRN1	neuritin 1	nervous system development|	None	1	0	0	0.68	0	0	-2	1.8	1.23 : 6007505.23-P1
S0027	GAS1	A1	R3	987	LRBA	LPS-responsive vesicle trafficking, beach and anchor containing	biological_process|	molecular_function|	4	-4.9	2.1	0.0848	-2.8	-33.0189	-12	2.9	-6.42 : 151936998.23-P1P2	-2.29 : 151937087.23-P1P2	1.18 : 151936856.23-P1P2	2.6 : 151936988.23-P1P2
S0027	GAS1	A1	R3	90	ACVR1	activin A receptor, type I	G1/S transition of mitotic cell cycle|patterning of blood vessels|urogenital system development|in utero embryonic development|gastrulation with mouth forming second|mesoderm formation|neural crest cell migration|acute inflammatory response|embryonic heart tube morphogenesis|mitral valve morphogenesis|atrial septum primum morphogenesis|protein phosphorylation|transforming growth factor beta recep…	protein kinase activity|protein serine/threonine kinase activity|transmembrane receptor protein serine/threonine kinase activity|receptor signaling protein serine/threonine kinase activity|transforming growth factor beta receptor activity, type I|protein binding|ATP binding|activin receptor activity, type I|peptide hormone binding|protein homodimerization activity|SMAD binding|metal ion binding|a…	4	-1.6	0.558	0.277	-1.042	-3.76173	-8.1	2	-4.66 : 158732742.23-P1P2	-2.75 : 158732756.23-P1P2	-1.6 : 158732795.23-P1P2	1.38 : 158732855.23-P1P2
S0027	GAS1	A1	R3	112755	STX1B	syntaxin 1B	transport|neurotransmitter transport|intracellular protein transport|synaptic transmission|vesicle-mediated transport|regulation of exocytosis|ion transmembrane transport|	SNARE binding|extracellular ligand-gated ion channel activity|extracellular-glutamate-gated ion channel activity|SNAP receptor activity|protein kinase binding|protein domain specific binding|	4	-2	1.29	0.138	-0.71	-5.14493	-7.3	1.9	-4.47 : 31022053.23-P1P2	-3.13 : 31022574.23-P1P2	0.171 : 31022217.23-P1P2	1.04 : 31022189.23-P1P2
S0027	GAS1	A1	R3	85445	CNTNAP4	contactin associated protein-like 4	cell adhesion|regulation of synaptic transmission, dopaminergic|regulation of synaptic transmission, GABAergic|regulation of grooming behavior|	None	1	0	0	0.68	0	0	-1.9	1.9	0.187 : 76311170.23-P1P2
S0027	GAS1	A1	R3	153339	TMEM167A	transmembrane protein 167A	None	None	1	0	0	0.68	0	0	-1.8	2	-0.593 : 82373277.23-P1P2
S0027	GAS1	A1	R3	66004	LYNX1	Ly6/neurotoxin 1	None	None	3	-1.9	0.501	0.297	-1.399	-4.71044	-6.9	2.4	-3.51 : 143859056.23-P1P2	1.28 : 143858697.23-P1P2	1.97 : 143858647.23-P1P2
S0027	GAS1	A1	R3	80380	PDCD1LG2	programmed cell death 1 ligand 2	immune response|T cell costimulation|positive regulation of T cell proliferation|negative regulation of T cell proliferation|	molecular_function|	1	1.2	0.254	0.412	1.454	3.52913	-2	5.6	3.39 : 5510176.23-P1P2
S0027	GAS1	A1	R3	114784	CSMD2	CUB and Sushi multiple domains 2	None	None	2	0	0	0.68	0	0	-2	3.7	-1.07 : 34630834.23-P1P2	2.31 : 34631008.23-P1P2
S0027	GAS1	A1	R3	29899	GPSM2	G-protein signaling modulator 2	establishment of mitotic spindle orientation|G-protein coupled receptor signaling pathway|regulation of catalytic activity|lung epithelial cell differentiation|	protein binding|GTPase regulator activity|identical protein binding|	1	-1	0.31	0.376	-0.69	-1.83511	-3.7	2	-2.44 : 109419631.23-P1P2
S0027	GAS1	A1	R3	10665	C6ORF10	chromosome 6 open reading frame 10	None	None	3	0.6	0.0983	0.528	0.6983	1.32254	-2	5.5	-0.221 : 32339775.23-P1P2	2.5 : 32339844.23-P1P2	3.25 : 32340211.23-P1P2
S0027	GAS1	A1	R3	58530	LY6G6D	lymphocyte antigen 6 complex, locus G6D	None	None	1	2.5	1.42	0.123	3.92	31.8699	-1.2	9	4.69 : 31682845.23-P1P2
S0027	GAS1	A1	R3	79908	BTNL8	butyrophilin-like 8	immune system process|	protein binding|	3	0	0	0.68	0	0	-2.7	2	-1.6 : 180326016.23-P1P2	-1.6 : 180325990.23-P1P2	-0.527 : 180325920.23-P1P2
S0027	GAS1	A1	R3	10683	DLL3	delta-like 3 (Drosophila)	skeletal system development|somitogenesis|Notch signaling pathway|compartment pattern specification|paraxial mesoderm development|negative regulation of neurogenesis|	Notch binding|	2	0.1	0.00176	0.672	0.10176	0.151429	-2	3.7	2.21 : 39989538.23-P1P2	2.35 : 39989407.23-P1P2
S0027	GAS1	A1	R3	9781	RNF144A	ring finger protein 144A	protein ubiquitination|	zinc ion binding|ligase activity|	5	-1.3	0.0794	0.545	-1.2206	-2.23963	-5.6	3.7	-3.13 : 7057336.23-P1	0.314 : 7057444.23-P1	0.486 : 7057151.23-P1	1.15 : 7072729.23-P2	2.41 : 7057406.23-P1
S0027	GAS1	A1	R3	56145	PCDHA3	protocadherin alpha 3	cell adhesion|homophilic cell adhesion|nervous system development|	calcium ion binding|	2	0	0	0.68	0	0	-1.8	2	-1.19 : 140180610.23-P1P2	-0.131 : 140180600.23-P1P2
S0027	GAS1	A1	R3	252839	TMEM9	transmembrane protein 9	transport|biological_process|	molecular_function|	3	-2.1	0.188	0.456	-1.912	-4.19298	-6.3	4.9	-3.62 : 201123637.23-P1P2	-1.68 : 201123721.23-P1P2	2.97 : 201123684.23-P1P2
S0027	GAS1	A1	R3	83890	SPATA9	spermatogenesis associated 9	multicellular organismal development|spermatogenesis|cell differentiation|	None	1	0	0	0.68	0	0	-2	3.7	2.17 : 95019182.23-P1P2
S0027	GAS1	A1	R3	60526	C2ORF43	chromosome 2 open reading frame 43	None	None	1	0	0	0.68	0	0	-1.8	2	-1.03 : 21022910.23-P1P2
S0027	GAS1	A1	R3	91	ACVR1B	activin A receptor, type IB	G1/S transition of mitotic cell cycle|in utero embryonic development|hair follicle development|regulation of transcription, DNA-templated|protein phosphorylation|signal transduction|transmembrane receptor protein serine/threonine kinase signaling pathway|central nervous system development|positive regulation of pathway-restricted SMAD protein phosphorylation|peptidyl-threonine phosphorylation|sig…	protein serine/threonine kinase activity|protein serine/threonine kinase activity|transmembrane receptor protein serine/threonine kinase activity|receptor signaling protein serine/threonine kinase activity|transforming growth factor beta-activated receptor activity|protein binding|ATP binding|activin receptor activity, type I|activin receptor activity, type I|activin-activated receptor activity|g…	4	7.5	4.63	0.0125	12.13	970.4	2.2	19	1.48 : 52345287.23-P1P2	2.8 : 52345384.23-P1P2	3.7 : 52345415.23-P1P2	9.81 : 52345303.23-P1P2
S0027	GAS1	A1	R3	80342	TRAF3IP3	TRAF3 interacting protein 3	None	protein binding|	3	-1.9	1.29	0.138	-0.61	-4.42029	-6.4	2	-3.98 : 209929235.23-P1	-2.96 : 209929346.23-P1	0.115 : 209929349.23-P1
S0027	GAS1	A1	R3	5789	PTPRD	protein tyrosine phosphatase, receptor type, D	protein dephosphorylation|phosphate-containing compound metabolic process|heterophilic cell-cell adhesion|transmembrane receptor protein tyrosine phosphatase signaling pathway|neuron differentiation|peptidyl-tyrosine dephosphorylation|peptidyl-tyrosine dephosphorylation|positive regulation of dendrite morphogenesis|presynaptic membrane assembly|	transmembrane receptor protein tyrosine phosphatase activity|receptor binding|protein binding|cell adhesion molecule binding|	3	-2.9	0.956	0.185	-1.944	-10.5081	-8	4	-4.46 : 8734016.23-ENST00000356435.5	0.561 : 10033886.23-ENST00000381196.4	2.96 : 10034211.23-ENST00000381196.4
S0027	GAS1	A1	R3	64094	SMOC2	SPARC related modular calcium binding 2	signal transduction|positive regulation of cell-substrate adhesion|extracellular matrix organization|	calcium ion binding|heparin binding|	3	0	0	0.68	0	0	-2	3.6	1.85 : 168841731.23-P1P2	1.98 : 168841736.23-P1P2	2.31 : 168841669.23-P1P2
S0027	GAS1	A1	R3	78987	CRELD1	cysteine-rich with EGF-like domains 1	endocardial cushion development|cardiac septum development|	calcium ion binding|	3	0	0	0.68	0	0	-2	2.7	-0.246 : 9975477.23-P1P2	0.561 : 9975424.23-P1P2	1.51 : 9975457.23-P1P2
S0027	GAS1	A1	R3	3127	HLA-DRB5	major histocompatibility complex, class II, DR beta 5	immunoglobulin production involved in immunoglobulin mediated immune response|inflammatory response to antigenic stimulus|humoral immune response mediated by circulating immunoglobulin|immune response|detection of bacterium|cytokine-mediated signaling pathway|antigen processing and presentation of exogenous peptide antigen via MHC class II|T cell costimulation|regulation of interleukin-4 producti…	peptide antigen binding|	1	2.1	0.815	0.211	2.915	13.8152	-1.4	8	4.21 : 32498612.23-P1P2
S0027	GAS1	A1	R3	2315	MLANA	melan-A	None	protein binding|	6	-2.4	1.38	0.129	-1.02	-7.90698	-9	3.3	-4.67 : 5897367.23-P2	-3.63 : 5897393.23-P2	1.61 : 5897433.23-P2	2.15 : 5897570.23-P2	2.67 : 5890655.23-P1	2.68 : 5890658.23-P1
S0027	GAS1	A1	R3	23495	TNFRSF13B	tumor necrosis factor receptor superfamily, member 13B	B cell homeostasis|cell surface receptor signaling pathway|negative regulation of B cell proliferation|	receptor activity|protein binding|	2	-3	0.831	0.208	-2.169	-10.4279	-7.4	2	-4.45 : 16875856.23-P1P2	-1.06 : 16875841.23-P1P2
S0027	GAS1	A1	R3	80741	LY6G5C	lymphocyte antigen 6 complex, locus G5C	None	None	2	0	0	0.68	0	0	-2	3.7	-0.924 : 31649451.23-P1P2	2.34 : 31649341.23-P1P2
S0027	GAS1	A1	R3	57228	SMAGP	small cell adhesion glycoprotein	None	None	4	0	0	0.68	0	0	-2	4.5	1.08 : 51664279.23-P1P2	1.28 : 51664338.23-P1P2	1.97 : 51664396.23-P1P2	2.99 : 51664344.23-P1P2
S0027	GAS1	A1	R3	11061	LECT1	leukocyte cell derived chemotaxin 1	skeletal system development|endothelial cell morphogenesis|negative regulation of endothelial cell proliferation|proteoglycan metabolic process|negative regulation of angiogenesis|negative regulation of vascular endothelial growth factor receptor signaling pathway|cartilage development|	None	2	-2.2	2	0.089	-0.2	-2.24719	-7	1.3	-3.65 : 53314102.23-P1P2	-3.62 : 53314084.23-P1P2
S0027	GAS1	A1	R3	3481	IGF2	insulin-like growth factor 2 (somatomedin A)	skeletal system development|osteoblast differentiation|positive regulation of protein phosphorylation|platelet degranulation|glucose metabolic process|regulation of gene expression by genetic imprinting|regulation of transcription, DNA-templated|multicellular organismal development|female pregnancy|blood coagulation|memory|positive regulation of cell proliferation|insulin receptor signaling pathw…	insulin receptor binding|insulin-like growth factor receptor binding|hormone activity|protein binding|growth factor activity|receptor activator activity|protein serine/threonine kinase activator activity|	2	-1.2	0.3	0.384	-0.9	-2.34375	-4.6	2	-2.67 : 2160776.23-P1P2	0.146 : 2160924.23-P1P2
S0027	GAS1	A1	R3	64218	SEMA4A	sema domain, immunoglobulin domain (Ig), transmembrane domain (TM) and short cytoplasmic domain, (semaphorin) 4A	angiogenesis|axon guidance|regulation of cell shape|regulation of endothelial cell migration|negative regulation of angiogenesis|T-helper 1 cell differentiation|semaphorin-plexin signaling pathway|	receptor activity|protein binding|	2	-4.4	2.68	0.0569	-1.72	-30.2285	-11	0.6	-5.87 : 156124238.23-P1P2	0.307 : 156124131.23-P1P2
S0027	GAS1	A1	R3	10544	PROCR	protein C receptor, endothelial	immune response|blood coagulation|antigen processing and presentation|negative regulation of coagulation|	receptor activity|protein binding|	1	0	0	0.68	0	0	-1.8	2	-1.19 : 33759593.23-P1P2
S0027	GAS1	A1	R3	10345	TRDN	triadin	cellular calcium ion homeostasis|muscle contraction|regulation of cell communication by electrical coupling|regulation of release of sequestered calcium ion into cytosol by sarcoplasmic reticulum|response to organic cyclic compound|release of sequestered calcium ion into cytosol by sarcoplasmic reticulum|myotube differentiation|cytoplasmic microtubule organization|ion transmembrane transport|regu…	receptor binding|protein binding|protein binding, bridging|protein homodimerization activity|ion channel binding|	3	-1.9	0.463	0.315	-1.437	-4.5619	-5.5	2	-3.42 : 123958520.23-P1P2	0.798 : 123958105.23-P1P2	1.34 : 123958532.23-P1P2
S0027	GAS1	A1	R3	2057	EPOR	erythropoietin receptor	signal transduction|brain development|heart development|embryo development|erythropoietin-mediated signaling pathway|erythropoietin-mediated signaling pathway|decidualization|	erythropoietin receptor activity|protein binding|identical protein binding|	1	0	0	0.68	0	0	-1.9	1.9	0.146 : 11492152.23-P1
S0027	GAS1	A1	R3	51061	TXNDC11	thioredoxin domain containing 11	protein folding|response to endoplasmic reticulum stress|cell redox homeostasis|	protein disulfide isomerase activity|protein binding|	1	-0.3	0.0457	0.582	-0.2543	-0.436942	-2.7	2	-1.77 : 11836901.23-P1P2
S0027	GAS1	A1	R3	28986	MAGEH1	melanoma antigen family H, 1	apoptotic process|	None	6	0.2	0.0124	0.638	0.2124	0.332915	-7.4	6.4	-4.29 : 55478474.23-P1P2	-0.919 : 55478500.23-P1P2	-0.919 : 55478503.23-P1P2	1.17 : 55478632.23-P1P2	2.82 : 55478509.23-P1P2	3.79 : 55478303.23-P1P2
S0027	GAS1	A1	R3	440699	LRRC52	leucine rich repeat containing 52	ion transport|	None	4	-0.3	0.126	0.501	-0.174	-0.347305	-2.6	2	-1.85 : 165512916.23-P1P2	-1.77 : 165513018.23-P1P2	-1.77 : 165512909.23-P1P2	1.04 : 165513048.23-P1P2
S0027	GAS1	A1	R3	81533	ITFG1	integrin alpha FG-GAP repeat containing 1	None	None	2	-0.5	0.068	0.558	-0.432	-0.774194	-3	3.6	-1.99 : 47495143.23-P1P2	2.21 : 47495091.23-P1P2
S0027	GAS1	A1	R3	54991	C1ORF159	chromosome 1 open reading frame 159	None	None	2	0.3	0.0279	0.611	0.3279	0.536661	-2	5.5	1.82 : 1051728.23-P1P2	3.19 : 1051664.23-P1P2
S0027	GAS1	A1	R3	6376	CX3CL1	chemokine (C-X3-C motif) ligand 1	chemotaxis|defense response|immune response|cell adhesion|cytokine-mediated signaling pathway|neutrophil chemotaxis|leukocyte chemotaxis|positive regulation of transforming growth factor beta1 production|positive regulation of angiogenesis|macrophage chemotaxis|lymphocyte chemotaxis|positive regulation of inflammatory response|leukocyte adhesive activation|positive regulation of calcium-independe…	receptor binding|protein binding|chemokine activity|chemokine activity|	2	-1.9	0.646	0.252	-1.254	-4.97619	-6	4.3	-3.44 : 57406241.23-P1P2	2.75 : 57406075.23-P1P2
S0027	GAS1	A1	R3	474170	LRRC37A2	leucine rich repeat containing 37, member A2	None	None	2	-0.5	0.0736	0.55	-0.4264	-0.775273	-3.6	4	-2.01 : 44588361.23-ENST00000576629.1	2.18 : 44588350.23-ENST00000576629.1
S0027	GAS1	A1	R3	284415	VSTM1	V-set and transmembrane domain containing 1	immune system process|	cytokine activity|	2	0	0	0.68	0	0	-2	4.6	1.37 : 54567687.23-P1P2	2.89 : 54567277.23-P1P2
S0027	GAS1	A1	R3	2996	GYPE	glycophorin E (MNS blood group)	None	None	2	-0.6	0.231	0.427	-0.369	-0.864169	-3.6	2	-2.36 : 144826949.23-P1P2	-1.77 : 144827085.23-P1P2
S0027	GAS1	A1	R3	3382	ICA1	islet cell autoantigen 1, 69kDa	neurotransmitter transport|	molecular_function|protein domain specific binding|	3	-1.4	0.849	0.204	-0.551	-2.70098	-5.4	2	-3.33 : 8301943.23-P1P2	-2.94 : 8302174.23-P1P2	-1.85 : 8302161.23-P1P2
S0027	GAS1	A1	R3	973	CD79A	CD79a molecule, immunoglobulin-associated alpha	B cell differentiation|B cell proliferation|B cell activation|B cell receptor signaling pathway|	transmembrane signaling receptor activity|	1	0	0	0.68	0	0	-2	2.8	1.98 : 42381102.23-P1P2
S0027	GAS1	A1	R3	222223	KIAA1324L	KIAA1324-like	None	None	1	1.5	0.385	0.342	1.885	5.5117	-2	6.5	3.65 : 86689119.23-P1P2
S0027	GAS1	A1	R3	2212	FCGR2A	Fc fragment of IgG, low affinity IIa, receptor (CD32)	Fc-gamma receptor signaling pathway involved in phagocytosis|innate immune response|	IgG binding|	1	0	0	0.68	0	0	-1.8	2	-1.4 : 161475029.23-P1P2
S0027	GAS1	A1	R3	4064	CD180	CD180 molecule	B cell proliferation involved in immune response|inflammatory response|positive regulation of lipopolysaccharide-mediated signaling pathway|innate immune response|cellular response to lipopolysaccharide|	None	2	0	0	0.68	0	0	-3.6	2	-2.19 : 66492707.23-P1P2	-1.06 : 66492734.23-P1P2
S0027	GAS1	A1	R3	389158	PLSCR5	phospholipid scramblase family, member 5	None	None	1	-4	2.66	0.0575	-1.34	-23.3043	-10	0.7	-5.47 : 146323172.23-P1P2
S0027	GAS1	A1	R3	154790	CLEC2L	C-type lectin domain family 2, member L	None	carbohydrate binding|	3	0.3	0.0351	0.595	0.3351	0.563193	-2	5.5	1.88 : 139208455.23-P1P2	2.48 : 139208324.23-P1P2	3.07 : 139208393.23-P1P2
S0027	GAS1	A1	R3	84270	C9ORF89	chromosome 9 open reading frame 89	negative regulation of I-kappaB kinase/NF-kappaB signaling|	CARD domain binding|	2	-0.2	0.041	0.588	-0.159	-0.270408	-3.6	2	-2.06 : 95858443.23-P1P2	-1.41 : 95858341.23-P1P2
S0027	GAS1	A1	R3	391123	VSIG8	V-set and immunoglobulin domain containing 8	None	poly(A) RNA binding|	2	-0.5	0.0882	0.533	-0.4118	-0.772608	-3.6	4	-2.06 : 159832659.23-P1P2	2.4 : 159832573.23-P1P2
S0027	GAS1	A1	R3	57705	WDFY4	WDFY family member 4	None	None	2	0.6	0.0686	0.555	0.6686	1.20468	-2	5.5	0.146 : 49892830.23-P1P2	3.08 : 49892554.23-P1P2
S0027	GAS1	A1	R3	389816	LRRC26	leucine rich repeat containing 26	ion transport|	protein binding|potassium channel regulator activity|	3	0.3	0.0383	0.591	0.3383	0.57242	-2	4.5	2.39 : 140064668.23-P1P2	2.39 : 140064671.23-P1P2	2.65 : 140064535.23-P1P2
S0027	GAS1	A1	R3	83850	ESYT3	extended synaptotagmin-like protein 3	lipid transport|	protein binding|lipid binding|metal ion binding|	1	0	0	0.68	0	0	-1.9	1.9	0.107 : 138153264.23-P1P2
S0027	GAS1	A1	R3	3563	IL3RA	interleukin 3 receptor, alpha (low affinity)	cellular response to interleukin-3|interleukin-3-mediated signaling pathway|	interleukin-3 receptor activity|	1	-1.8	0.719	0.232	-1.081	-4.65948	-6	1.6	-3.25 : 1455383.23-P1P2
S0027	GAS1	A1	R3	22997	IGSF9B	immunoglobulin superfamily, member 9B	None	None	1	-0.2	0.0105	0.642	-0.1895	-0.295171	-2.7	2	-1.6 : 133826969.23-P1P2
S0027	GAS1	A1	R3	1950	EGF	epidermal growth factor	activation of MAPKK activity|angiogenesis|platelet degranulation|DNA replication|signal transduction|activation of transmembrane receptor protein tyrosine kinase activity|epidermal growth factor receptor signaling pathway|STAT protein import into nucleus|blood coagulation|positive regulation of cell proliferation|fibroblast growth factor receptor signaling pathway|positive regulation of peptidyl-…	epidermal growth factor receptor binding|calcium ion binding|protein binding|growth factor activity|transmembrane receptor protein tyrosine kinase activator activity|	2	0.4	0.0261	0.613	0.4261	0.695106	-2	4.6	-1.41 : 110833893.23-P1P2	2.87 : 110833982.23-P1P2
S0027	GAS1	A1	R3	79639	TMEM53	transmembrane protein 53	None	None	1	-1.1	0.355	0.358	-0.745	-2.08101	-4.6	2	-2.54 : 45140242.23-P1P2
S0027	GAS1	A1	R3	56926	NCLN	nicalin	proteolysis|regulation of signal transduction|	protein binding|peptidase activity|	2	1.3	0.295	0.385	1.595	4.14286	-3.3	7	-2.26 : 3185608.23-P1P2	3.73 : 3185829.23-P1P2
S0027	GAS1	A1	R3	29126	CD274	CD274 molecule	immune response|signal transduction|cell surface receptor signaling pathway|T cell costimulation|T cell costimulation|positive regulation of T cell proliferation|negative regulation of T cell proliferation|positive regulation of interleukin-10 secretion|	protein binding|	2	-1.9	0.633	0.257	-1.267	-4.92996	-5.5	2	-3.41 : 5450470.23-P1P2	0.661 : 5450392.23-P1P2
S0027	GAS1	A1	R3	55504	TNFRSF19	tumor necrosis factor receptor superfamily, member 19	hair follicle development|apoptotic process|JNK cascade|tumor necrosis factor-mediated signaling pathway|positive regulation of I-kappaB kinase/NF-kappaB signaling|	tumor necrosis factor-activated receptor activity|	2	0	0	0.68	0	0	-2	2.7	0.11 : 24153146.23-P1	1.54 : 24153129.23-P1
S0027	GAS1	A1	R3	84945	ABHD13	abhydrolase domain containing 13	metabolic process|	hydrolase activity|	1	0	0	0.68	0	0	-1.9	1.9	0.00195 : 108870692.23-P1P2
S0027	GAS1	A1	R3	441381	LRRC24	leucine rich repeat containing 24	None	None	2	-0.7	0.148	0.485	-0.552	-1.13814	-4	3.6	-2.25 : 145752972.23-P1P2	2.29 : 145752502.23-P1P2
S0027	GAS1	A1	R3	6768	ST14	suppression of tumorigenicity 14 (colon carcinoma)	proteolysis|keratinocyte differentiation|	serine-type endopeptidase activity|serine-type peptidase activity|	1	0	0	0.68	0	0	-1.8	2	-1.3 : 130029262.23-P1P2
S0027	GAS1	A1	R3	57020	C16ORF62	chromosome 16 open reading frame 62	None	None	1	0	0	0.68	0	0	-2	1.8	1.37 : 19566807.23-P1P2
S0027	GAS1	A1	R3	53353	LRP1B	low density lipoprotein receptor-related protein 1B	receptor-mediated endocytosis|protein transport|	low-density lipoprotein receptor activity|calcium ion binding|	1	0	0	0.68	0	0	-2	1.8	1.34 : 142888658.23-P1P2
S0027	GAS1	A1	R3	10611	PDLIM5	PDZ and LIM domain 5	regulation of synapse assembly|regulation of dendritic spine morphogenesis|	actin binding|protein kinase C binding|zinc ion binding|actinin binding|	3	0.3	0.0173	0.63	0.3173	0.503651	-3	5.5	-1.69 : 95373016.23-P1P2	-0.339 : 95372949.23-P1P2	3.08 : 95373021.23-P1P2
S0027	GAS1	A1	R3	137868	SGCZ	sarcoglycan, zeta	muscle cell cellular homeostasis|muscle cell development|membrane organization|	None	3	-0.4	0.112	0.511	-0.288	-0.563601	-4.5	2	-2.69 : 15096001.23-P1P2	-1.77 : 15096030.23-P1P2	-1.41 : 15096026.23-P1P2
S0027	GAS1	A1	R3	6403	SELP	selectin P (granule membrane protein 140kDa, antigen CD62)	platelet degranulation|positive regulation of leukocyte migration|inflammatory response|cell adhesion|heterophilic cell-cell adhesion|leukocyte cell-cell adhesion|blood coagulation|positive regulation of platelet activation|positive regulation of phosphatidylinositol 3-kinase signaling|platelet activation|response to lipopolysaccharide|regulation of integrin activation|defense response to Gram-ne…	lipopolysaccharide binding|glycoprotein binding|protein binding|heparin binding|sialic acid binding|fucose binding|glycosphingolipid binding|calcium-dependent protein binding|oligosaccharide binding|	2	-1.5	0.418	0.329	-1.082	-3.28875	-4.6	2	-2.96 : 169599552.23-P1P2	1.11 : 169599435.23-P1P2
S0027	GAS1	A1	R3	3673	ITGA2	integrin, alpha 2 (CD49B, alpha 2 subunit of VLA-2 receptor)	response to hypoxia|tissue homeostasis|positive regulation of leukocyte migration|substrate-dependent cell migration|hypotonic response|cell adhesion|cell-matrix adhesion|integrin-mediated signaling pathway|axon guidance|blood coagulation|cell proliferation|response to virus|organ morphogenesis|positive regulation of epithelial cell migration|positive regulation of alkaline phosphatase activity|r…	virus receptor activity|integrin binding|protein binding|collagen binding|collagen receptor activity|laminin binding|metal ion binding|protein heterodimerization activity|	2	-0.3	0.0336	0.603	-0.2664	-0.441791	-2.7	2	-1.85 : 52285098.23-P1P2	1.15 : 52285026.23-P1P2
S0027	GAS1	A1	R3	57003	CCDC47	coiled-coil domain containing 47	osteoblast differentiation|ER overload response|embryo development|post-embryonic development|calcium ion homeostasis|	calcium ion binding|protein binding|poly(A) RNA binding|	2	0	0	0.68	0	0	-2	2.7	1.04 : 61851205.23-P1P2	1.82 : 61851093.23-P1P2
S0027	GAS1	A1	R3	54788	DNAJB12	DnaJ (Hsp40) homolog, subfamily B, member 12	None	None	1	0	0	0.68	0	0	-1.8	2	-0.159 : 74114732.23-P1P2
S0027	GAS1	A1	R3	23080	AVL9	AVL9 homolog (S. cerevisiase)	cell migration|	None	1	-0.4	0.0685	0.555	-0.3315	-0.597297	-2.7	2	-1.85 : 32534880.23-P1P2
S0027	GAS1	A1	R3	59271	EVA1C	eva-1 homolog C (C. elegans)	None	carbohydrate binding|	2	-3.6	1.81	0.101	-1.79	-17.7228	-10	4.6	-5.09 : 33784747.23-P1P2	3.4 : 33784865.23-P1P2
S0027	GAS1	A1	R3	10655	DMRT2	doublesex and mab-3 related transcription factor 2	transcription, DNA-templated|regulation of transcription, DNA-templated|sex determination|biological_process|male gonad development|regulation of somitogenesis|embryonic skeletal system development|positive regulation of myotome development|	molecular_function|sequence-specific DNA binding transcription factor activity|protein homodimerization activity|sequence-specific DNA binding|metal ion binding|	3	1.9	0.673	0.244	2.573	10.5451	-2.1	8	-1.99 : 1050326.23-P1P2	-1.3 : 1050175.23-P1P2	4.43 : 1050330.23-P1P2
S0027	GAS1	A1	R3	286144	TRIQK	triple QxxK/R motif containing	None	None	3	-0.4	0.0429	0.585	-0.3571	-0.610427	-4	6.3	-2.06 : 93978364.23-P1P2	0.924 : 93978505.23-P1P2	3.6 : 93978466.23-P1P2
S0027	GAS1	A1	R3	7049	TGFBR3	transforming growth factor, beta receptor III	blood vessel development|response to hypoxia|blastocyst development|epithelial to mesenchymal transition|liver development|heart morphogenesis|immune response|transforming growth factor beta receptor signaling pathway|transforming growth factor beta receptor signaling pathway|transforming growth factor beta receptor complex assembly|negative regulation of epithelial cell migration|negative regula…	transforming growth factor beta-activated receptor activity|type II transforming growth factor beta receptor binding|transforming growth factor beta receptor binding|protein binding|protein binding|glycosaminoglycan binding|glycosaminoglycan binding|heparin binding|coreceptor activity|fibroblast growth factor binding|PDZ domain binding|SMAD binding|activin binding|transforming growth factor beta …	1	0	0	0.68	0	0	-2	1.8	1.18 : 92351768.23-P1P2
S0027	GAS1	A1	R3	94	ACVRL1	activin A receptor type II-like 1	angiogenesis|in utero embryonic development|regulation of endothelial cell proliferation|negative regulation of endothelial cell proliferation|positive regulation of endothelial cell proliferation|lymphangiogenesis|blood vessel maturation|blood vessel remodeling|blood vessel endothelial cell proliferation involved in sprouting angiogenesis|regulation of DNA replication|regulation of transcription…	protein serine/threonine kinase activity|transmembrane receptor protein serine/threonine kinase activity|receptor signaling protein serine/threonine kinase activity|transforming growth factor beta-activated receptor activity|transforming growth factor beta receptor activity, type I|protein binding|ATP binding|activin receptor activity, type I|activin receptor activity, type I|protein kinase bindi…	1	-4.1	2.74	0.054	-1.36	-25.1852	-11	0.6	-5.53 : 52300534.23-P1P2
S0027	GAS1	A1	R3	11025	LILRB3	leukocyte immunoglobulin-like receptor, subfamily B (with TM and ITIM domains), member 3	immune system process|defense response|cell surface receptor signaling pathway|negative regulation of osteoclast differentiation|	receptor activity|transmembrane signaling receptor activity|protein binding|	2	-2.7	2.72	0.0545	0.02	0.366972	-10	0.6	-5.19 : 54727013.23-P1P2	-3.7 : 54727403.23-P1P2
S0027	GAS1	A1	R3	53838	C11ORF24	chromosome 11 open reading frame 24	None	None	3	-1.6	0.355	0.358	-1.245	-3.47765	-5.5	2	-3.16 : 68039543.23-P1P2	0.283 : 68039540.23-P1P2	1.48 : 68039604.23-P1P2
S0027	GAS1	A1	R3	65078	RTN4R	reticulon 4 receptor	axonogenesis|neurotrophin TRK receptor signaling pathway|regulation of axonogenesis|negative regulation of axonogenesis|	receptor activity|protein binding|	2	0	0	0.68	0	0	-1.8	2	-1.19 : 20256370.23-P1P2	0.678 : 20255852.23-P1P2
S0027	GAS1	A1	R3	3695	ITGB7	integrin, beta 7	cell adhesion|cell-matrix adhesion|integrin-mediated signaling pathway|multicellular organismal development|response to virus|extracellular matrix organization|regulation of immune response|leukocyte migration|	virus receptor activity|protein binding|metal ion binding|	2	-1.3	0.363	0.354	-0.937	-2.64689	-4.6	2	-2.82 : 53601094.23-P1P2	0.811 : 53601199.23-P1P2
S0027	GAS1	A1	R3	140578	CHODL	chondrolectin	muscle organ development|	carbohydrate binding|	1	0	0	0.68	0	0	-2	2.8	1.64 : 19617018.23-P1P2
S0027	GAS1	A1	R3	165215	FAM171B	family with sequence similarity 171, member B	None	DNA binding|	1	0	0	0.68	0	0	-2	2.8	1.59 : 187558688.23-P1P2
S0027	GAS1	A1	R3	60343	FAM3A	family with sequence similarity 3, member A	biological_process|	molecular_function|	2	0	0	0.68	0	0	-1.9	2.9	-1.06 : 153744732.23-P1P2	1.82 : 153744722.23-P1P2
S0027	GAS1	A1	R3	64478	CSMD1	CUB and Sushi multiple domains 1	None	None	1	0	0	0.68	0	0	-2	2.8	1.61 : 4852419.23-P1P2
S0027	GAS1	A1	R3	3791	KDR	kinase insert domain receptor (a type III receptor tyrosine kinase)	angiogenesis|ovarian follicle development|vasculogenesis|positive regulation of protein phosphorylation|positive regulation of endothelial cell proliferation|lymph vessel development|cell migration involved in sprouting angiogenesis|positive regulation of mesenchymal cell proliferation|endothelium development|transmembrane receptor protein tyrosine kinase signaling pathway|positive regulation of …	protein tyrosine kinase activity|transmembrane receptor protein tyrosine kinase activity|receptor signaling protein tyrosine kinase activity|vascular endothelial growth factor-activated receptor activity|integrin binding|protein binding|ATP binding|growth factor binding|vascular endothelial growth factor binding|Hsp90 protein binding|	3	0	0	0.68	0	0	-4.5	2	-2.73 : 55992200.23-P1P2	-1.19 : 55991975.23-P1P2	0.612 : 55991877.23-P1P2
S0027	GAS1	A1	R3	54586	EQTN	equatorin, sperm acrosome associated	endocytosis|fusion of sperm to egg plasma membrane|acrosomal vesicle exocytosis|	None	2	0	0	0.68	0	0	-1.8	2	-1.19 : 27297185.23-P1P2	-1.06 : 27297411.23-P1P2
S0027	GAS1	A1	R3	90956	ADCK2	aarF domain containing kinase 2	protein phosphorylation|	protein serine/threonine kinase activity|ATP binding|	3	-4.4	2.33	0.0763	-2.07	-27.1298	-11	0.7	-5.87 : 140372564.23-P1P2	-2.69 : 140372664.23-P1P2	0.107 : 140372570.23-P1P2
S0027	GAS1	A1	R3	51330	TNFRSF12A	tumor necrosis factor receptor superfamily, member 12A	angiogenesis|apoptotic process|substrate-dependent cell migration, cell attachment to substrate|positive regulation of apoptotic process|positive regulation of axon extension|regulation of wound healing|positive regulation of extrinsic apoptotic signaling pathway|	protein binding|	1	1.3	0.31	0.376	1.61	4.28191	-2	6.5	3.51 : 3070199.23-P1P2
S0027	GAS1	A1	R3	388276	C16ORF97	chromosome 16 open reading frame 97	None	None	4	6.4	4.14	0.0212	10.54	497.17	1.4	17	-1.51 : 52109177.23-ENST00000566628.1	-0.924 : 52107997.23-ENST00000562818.1	1.51 : 52109199.23-ENST00000566628.1	8.75 : 52108887.23-ENST00000566628.1
S0027	GAS1	A1	R3	83700	JAM3	junctional adhesion molecule 3	angiogenesis|neutrophil homeostasis|adaptive immune response|myeloid progenitor cell differentiation|leukocyte migration involved in inflammatory response|cell-matrix adhesion|spermatid development|blood coagulation|transmission of nerve impulse|establishment of cell polarity|extracellular matrix organization|myelination|leukocyte migration|regulation of neutrophil chemotaxis|regulation of actin …	integrin binding|protein binding|protein homodimerization activity|protein heterodimerization activity|	2	0	0	0.68	0	0	-2	3.7	-1.19 : 133938900.23-P1P2	2.28 : 133938852.23-P1P2
S0027	GAS1	A1	R3	388364	TMIGD1	transmembrane and immunoglobulin domain containing 1	None	None	2	4.7	3.97	0.0256	8.67	338.672	0.9	13	2.04 : 28661245.23-P1P2	6.96 : 28661250.23-P1P2
S0027	GAS1	A1	R3	55339	WDR33	WD repeat domain 33	postreplication repair|mRNA processing|spermatogenesis|	poly(A) RNA binding|	5	-1.6	0.511	0.292	-1.089	-3.72945	-5.3	3	-3.46 : 128568877.23-P1P2	-3.36 : 128569070.23-P1P2	-2.06 : 128568869.23-P1P2	-1.06 : 128568838.23-P1P2	1.54 : 128569058.23-P1P2
S0027	GAS1	A1	R3	137970	UNC5D	unc-5 homolog D (C. elegans)	apoptotic process|signal transduction|axon guidance|pyramidal neuron differentiation|	None	5	2.1	2.14	0.0837	4.24	50.6571	-1.2	11	-1.85 : 35092838.23-P1P2	2.81 : 35092689.23-P1P2	3.0 : 35092920.23-P1P2	3.6 : 35092742.23-P1P2	5.94 : 35092653.23-P1P2
S0027	GAS1	A1	R3	2813	GP2	glycoprotein 2 (zymogen granule membrane)	antigen transcytosis by M cells in mucosal-associated lymphoid tissue|	antigen binding|	2	-4.7	2.45	0.0699	-2.25	-32.1888	-12	0.6	-6.17 : 20338922.23-P1	-1.44 : 20338913.23-P1
S0027	GAS1	A1	R3	9720	CCDC144A	coiled-coil domain containing 144A	None	None	1	0.3	0.0116	0.639	0.3116	0.487637	-2	3.7	2.47 : 16593811.23-P1P2
S0027	GAS1	A1	R3	118471	PRAP1	proline-rich acidic protein 1	None	None	3	0	0	0.68	0	0	-1.8	2	-1.41 : 135160719.23-P1P2	-1.19 : 135160771.23-P1P2	-0.0761 : 135160770.23-P1P2
S0027	GAS1	A1	R3	9452	ITM2A	integral membrane protein 2A	None	protein binding|	1	0.9	0.138	0.492	1.038	2.10976	-2	5.6	3.08 : 78622959.23-P1P2
S0027	GAS1	A1	R3	1001	CDH3	cadherin 3, type 1, P-cadherin (placental)	retina homeostasis|cell adhesion|homophilic cell adhesion|visual perception|positive regulation of gene expression|positive regulation of keratinocyte proliferation|single organismal cell-cell adhesion|hair cycle process|keratinization|positive regulation of monophenol monooxygenase activity|negative regulation of transforming growth factor beta2 production|cell junction assembly|adherens junctio…	molecular_function|calcium ion binding|	4	-0.2	0.0172	0.63	-0.1828	-0.290159	-2.7	3.9	-1.85 : 68679112.23-P1P2	-1.59 : 68679088.23-P1P2	1.29 : 68679101.23-P1P2	2.3 : 68679158.23-P1P2
S0027	GAS1	A1	R3	56123	PCDHB13	protocadherin beta 13	homophilic cell adhesion|synaptic transmission|synapse assembly|calcium-dependent cell-cell adhesion|	calcium ion binding|	2	-0.4	0.0664	0.56	-0.3336	-0.595714	-4.6	2	-2.51 : 140593357.23-ENST00000341948.4	-1.41 : 140593348.23-ENST00000341948.4
S0027	GAS1	A1	R3	7098	TLR3	toll-like receptor 3	toll-like receptor signaling pathway|microglial cell activation involved in immune response|MyD88-independent toll-like receptor signaling pathway|inflammatory response|hyperosmotic response|signal transduction|I-kappaB kinase/NF-kappaB signaling|activation of NF-kappaB-inducing kinase activity|I-kappaB phosphorylation|male gonad development|detection of virus|positive regulation of chemokine pro…	double-stranded RNA binding|double-stranded RNA binding|receptor activity|transmembrane signaling receptor activity|protein binding|	1	0	0	0.68	0	0	-1.8	2	-0.546 : 186990084.23-P1P2
S0027	GAS1	A1	R3	2321	FLT1	fms-related tyrosine kinase 1	patterning of blood vessels|sprouting angiogenesis|monocyte chemotaxis|transmembrane receptor protein tyrosine kinase signaling pathway|positive regulation of cell proliferation|positive regulation of phospholipase C activity|positive regulation of phosphatidylinositol 3-kinase signaling|cell migration|peptidyl-tyrosine phosphorylation|cell differentiation|positive regulation of cell migration|po…	transmembrane receptor protein tyrosine kinase activity|vascular endothelial growth factor-activated receptor activity|vascular endothelial growth factor-activated receptor activity|protein binding|ATP binding|growth factor binding|VEGF-A-activated receptor activity|VEGF-B-activated receptor activity|placental growth factor-activated receptor activity|identical protein binding|	4	0	0	0.68	0	0	-1.7	3	-1.41 : 29069394.23-P1P2	-1.41 : 29069689.23-P1P2	0.0759 : 29069427.23-P1P2	1.59 : 29069446.23-P1P2
S0027	GAS1	A1	R3	285598	ARL10	ADP-ribosylation factor-like 10	small GTPase mediated signal transduction|	GTP binding|	2	-0.1	0.00698	0.657	-0.09302	-0.141583	-2.7	3	-1.69 : 175792468.23-P1P2	1.66 : 175791995.23-P1P2
S0027	GAS1	A1	R3	78999	LRFN4	leucine rich repeat and fibronectin type III domain containing 4	None	None	1	1.3	0.303	0.382	1.603	4.19634	-2	5.6	3.5 : 66623923.23-P1P2
S0027	GAS1	A1	R3	3561	IL2RG	interleukin 2 receptor, gamma	immune response|signal transduction|viral process|interleukin-4-mediated signaling pathway|interleukin-2-mediated signaling pathway|interleukin-7-mediated signaling pathway|	interleukin-2 receptor activity|interleukin-4 receptor activity|interleukin-7 receptor activity|protein binding|interleukin-2 binding|interleukin-7 binding|	1	2.5	1.34	0.132	3.84	29.0909	-1.2	9	4.64 : 70329428.23-P2
S0027	GAS1	A1	R3	196264	MPZL3	myelin protein zero-like 3	cell adhesion|extracellular matrix organization|hair cycle|	protein binding|	1	0	0	0.68	0	0	-2	1.8	1.31 : 118123136.23-P1P2
S0027	GAS1	A1	R3	5738	PTGFRN	prostaglandin F2 receptor inhibitor	lipid particle organization|	protein binding|	2	0	0	0.68	0	0	-1.8	3	-1.41 : 117452408.23-P1P2	1.88 : 117452618.23-P1P2
S0027	GAS1	A1	R3	939	CD27	CD27 molecule	cell surface receptor signaling pathway|release of cytoplasmic sequestered NF-kappaB|immunoglobulin mediated immune response|negative regulation of apoptotic process|negative regulation of cysteine-type endopeptidase activity involved in apoptotic process|response to ethanol|positive regulation of B cell differentiation|positive regulation of JNK cascade|negative regulation of T cell apoptotic pr…	transmembrane signaling receptor activity|protein binding|cysteine-type endopeptidase inhibitor activity involved in apoptotic process|	1	8	6.57	0.0014	14.57	10407.1	5.2	20	10.1 : 6553779.23-P1P2
S0027	GAS1	A1	R3	972	CD74	CD74 molecule, major histocompatibility complex, class II invariant chain	activation of MAPK activity|prostaglandin biosynthetic process|positive regulation of cytokine-mediated signaling pathway|positive regulation of dendritic cell antigen processing and presentation|negative regulation of peptide secretion|positive regulation of type 2 immune response|negative regulation of mature B cell apoptotic process|protein complex assembly|intracellular protein transport|defe…	beta-amyloid binding|cytokine receptor activity|protein binding|cytokine binding|MHC class II protein complex binding|macrophage migration inhibitory factor binding|MHC class II protein binding|MHC class II protein binding|MHC class II protein binding, via antigen binding groove|identical protein binding|protein binding involved in protein folding|nitric-oxide synthase binding|	1	-3.7	2.18	0.0826	-1.52	-18.4019	-10	0.9	-5.12 : 149792529.23-P1P2
S0027	GAS1	A1	R3	51386	EIF3L	eukaryotic translation initiation factor 3, subunit L	formation of translation preinitiation complex|translational initiation|translational initiation|regulation of translational initiation|	translation initiation factor activity|translation initiation factor activity|protein binding|poly(A) RNA binding|	1	0	0	0.68	0	0	-1.8	2	-1.27 : 38245378.23-P1P2
S0027	GAS1	A1	R3	388633	LDLRAD1	low density lipoprotein receptor class A domain containing 1	None	None	2	3.5	2.47	0.0682	5.97	87.5367	-0.5	11	2.7 : 54484021.23-P1P2	5.71 : 54483965.23-P1P2
S0027	GAS1	A1	R3	131177	FAM3D	family with sequence similarity 3, member D	negative regulation of insulin secretion|	cytokine activity|	4	1.4	0.263	0.407	1.663	4.086	-4.7	7.4	-2.62 : 58652692.23-P2	0.0759 : 58643817.23-P1	0.619 : 58643722.23-P1	4.18 : 58652609.23-P2
S0027	GAS1	A1	R3	114132	SIGLEC11	sialic acid binding Ig-like lectin 11	cell adhesion|	None	1	0.7	0.081	0.545	0.781	1.43303	-2	4.6	2.88 : 50462129.23-P1P2
S0027	GAS1	A1	R3	1002	CDH4	cadherin 4, type 1, R-cadherin (retinal)	cell adhesion|homophilic cell adhesion|heterophilic cell-cell adhesion|axon guidance|cell junction assembly|adherens junction organization|cell-cell junction organization|positive regulation of axon extension|	calcium ion binding|	1	3.8	3.34	0.0322	7.14	221.739	0.1	11	5.94 : 59826759.23-P1P2
S0027	GAS1	A1	R3	1271	CNTFR	ciliary neurotrophic factor receptor	suckling behavior|brainstem development|signal transduction|nervous system development|sex differentiation|positive regulation of cell proliferation|negative regulation of neuron apoptotic process|skeletal muscle organ development|ciliary neurotrophic factor-mediated signaling pathway|	ciliary neurotrophic factor receptor activity|receptor binding|cytokine binding|	4	0.8	0.308	0.38	1.108	2.91579	-4	6.2	-2.1 : 34590200.23-P1P2	2.47 : 34590233.23-P1P2	2.97 : 34589852.23-P1P2	3.73 : 34590078.23-P1P2
S0027	GAS1	A1	R3	728229	TMEM191B	transmembrane protein 191B	None	None	1	-4.7	3.3	0.0327	-1.4	-42.8135	-12	0.1	-6.16 : 001242313
S0027	GAS1	A1	R3	440955	TMEM89	transmembrane protein 89	None	None	2	2.3	2.25	0.0805	4.55	56.5217	-1	9	4.36 : 48659413.23-P1P2	4.53 : 48659260.23-P1P2
S0027	GAS1	A1	R3	57463	AMIGO1	adhesion molecule with Ig-like domain 1	homophilic cell adhesion|heterophilic cell-cell adhesion|axonogenesis|axonal fasciculation|myelination|positive regulation of axonogenesis|	None	1	-0.6	0.145	0.489	-0.455	-0.93047	-3.7	2	-2.06 : 110052338.23-P1P2
S0027	GAS1	A1	R3	59307	SIGIRR	single immunoglobulin and toll-interleukin 1 receptor (TIR) domain	negative regulation of cytokine-mediated signaling pathway|acute-phase response|signal transduction|negative regulation of lipopolysaccharide-mediated signaling pathway|negative regulation of sequence-specific DNA binding transcription factor activity|negative regulation of chemokine biosynthetic process|	protein binding|	5	0	0	0.68	0	0	-2.6	3	-1.85 : 415116.23-P2	-1.06 : 415175.23-P2	-0.924 : 415100.23-P2	-0.439 : 407319.23-P1	1.68 : 407374.23-P1
S0027	GAS1	A1	R3	283420	CLEC9A	C-type lectin domain family 9, member A	receptor-mediated endocytosis|positive regulation of cytokine secretion|	carbohydrate binding|	3	-0.5	0.167	0.476	-0.333	-0.69958	-3.4	5	-2.13 : 10204930.23-P2	-1.84 : 10183235.23-P1	2.7 : 10183165.23-P1
S0027	GAS1	A1	R3	285679	C5ORF60	chromosome 5 open reading frame 60	None	None	4	0	0	0.68	0	0	-6.3	2	-3.87 : 179072232.23-P1P2	-1.69 : 179072205.23-P1P2	-1.06 : 179072154.23-P1P2	-0.111 : 179072385.23-P1P2
S0027	GAS1	A1	R3	10501	SEMA6B	sema domain, transmembrane domain (TM), and cytoplasmic domain, (semaphorin) 6B	nervous system development|cell differentiation|	receptor activity|semaphorin receptor binding|	2	1.5	0.366	0.352	1.866	5.30114	-3.3	7	-2.41 : 4559987.23-P1P2	3.86 : 4560003.23-P1P2
S0027	GAS1	A1	R3	5420	PODXL	podocalyxin-like	cell adhesion|negative regulation of cell adhesion|cell migration|negative regulation of cell-cell adhesion|positive regulation of cell migration|regulation of microvillus assembly|positive regulation of cell-cell adhesion mediated by integrin|leukocyte migration|glomerular visceral epithelial cell development|epithelial tube formation|	protein binding|	1	-1.3	0.465	0.314	-0.835	-2.65924	-4.6	2	-2.77 : 131241548.23-P1P2
S0027	GAS1	A1	R3	2010	EMD	emerin	mitotic cell cycle|muscle contraction|mitotic nuclear envelope disassembly|mitotic nuclear envelope reassembly|muscle organ development|negative regulation of catenin import into nucleus|skeletal muscle cell differentiation|positive regulation of protein export from nucleus|negative regulation of fibroblast proliferation|regulation of canonical Wnt signaling pathway|cellular response to growth fa…	actin binding|protein binding|beta-tubulin binding|	4	0.9	0.433	0.324	1.333	4.1142	-4	7.1	-2.13 : 153607523.23-P1P2	2.45 : 153607601.23-P1P2	2.62 : 153607487.23-P1P2	4.34 : 153607490.23-P1P2
S0027	GAS1	A1	R3	26011	TENM4	teneurin transmembrane protein 4	gastrulation with mouth forming second|signal transduction|positive regulation of myelination|central nervous system myelin formation|neuron development|positive regulation of oligodendrocyte differentiation|cardiac muscle cell proliferation|cardiac cell fate specification|positive regulation of gastrulation|	protein homodimerization activity|	1	0	0	0.68	0	0	-2	2.8	1.75 : 79151983.23-P1P2
S0027	GAS1	A1	R3	79937	CNTNAP3	contactin associated protein-like 3	cell adhesion|cell recognition|	None	4	3	3.94	0.026	6.94	266.923	-4.5	11	-4.19 : 39288599.23-ENST00000297668.6	-2.56 : 39288605.23-ENST00000297668.6	4.78 : 39288163.23-ENST00000297668.6	5.7 : 39288679.23-ENST00000297668.6
S0027	GAS1	A1	R3	2350	FOLR2	folate receptor 2 (fetal)	folic acid transport|	folic acid binding|folic acid transporter activity|	2	0.5	0.0406	0.588	0.5406	0.919388	-2	4.6	-1.41 : 71927490.23-P1P2	2.96 : 71927766.23-P1P2
S0027	GAS1	A1	R3	389203	SMIM20	small integral membrane protein 20	None	None	1	0	0	0.68	0	0	-2	1.8	0.883 : 25915536.23-P1P2
S0027	GAS1	A1	R3	11237	RNF24	ring finger protein 24	None	zinc ion binding|	2	2	0.803	0.213	2.803	13.1596	-1.3	8	-1.05 : 3996306.23-P1P2	4.38 : 3996334.23-P1P2
S0027	GAS1	A1	R3	389124	IQCF5	IQ motif containing F5	None	None	1	-2	0.837	0.206	-1.163	-5.64563	-6	1.6	-3.44 : 51910032.23-P1P2
S0027	GAS1	A1	R3	57136	APMAP	adipocyte plasma membrane associated protein	biological_process|biosynthetic process|	arylesterase activity|strictosidine synthase activity|	3	-3.4	1.24	0.144	-2.16	-15	-9	7.6	-4.88 : 24973501.23-P1P2	-2.56 : 24973437.23-P1P2	4.63 : 24973425.23-P1P2
S0027	GAS1	A1	R3	8792	TNFRSF11A	tumor necrosis factor receptor superfamily, member 11a, NFKB activator	ossification|adaptive immune response|monocyte chemotaxis|signal transduction|cell-cell signaling|positive regulation of cell proliferation|response to radiation|osteoclast differentiation|response to lipopolysaccharide|tumor necrosis factor-mediated signaling pathway|response to cytokine|response to tumor necrosis factor|positive regulation of I-kappaB kinase/NF-kappaB signaling|positive regulat…	receptor activity|transmembrane signaling receptor activity|tumor necrosis factor-activated receptor activity|protein binding|cytokine binding|metal ion binding|	3	0.8	0.0813	0.544	0.8813	1.62004	-2	5.5	-1.06 : 59992259.23-P1P2	0.356 : 59992406.23-P1P2	3.45 : 59992393.23-P1P2
S0027	GAS1	A1	R3	55714	TENM3	teneurin transmembrane protein 3	homophilic cell adhesion|signal transduction|positive regulation of neuron projection development|camera-type eye morphogenesis|	protein homodimerization activity|protein heterodimerization activity|	2	1.3	0.607	0.261	1.907	7.30651	-2	7.4	2.94 : 183245014.23-P1P2	4.0 : 183245125.23-P1P2
S0027	GAS1	A1	R3	9037	SEMA5A	sema domain, seven thrombospondin repeats (type 1 and type 1-like), transmembrane domain (TM) and short cytoplasmic domain, (semaphorin) 5A	patterning of blood vessels|positive regulation of endothelial cell proliferation|blood vessel endothelial cell proliferation involved in sprouting angiogenesis|cell adhesion|negative regulation of cell adhesion|cell-cell signaling|nervous system development|axon guidance|axonal fasciculation|diencephalon development|positive regulation of actin filament depolymerization|positive regulation of ca…	axon guidance receptor activity|semaphorin receptor binding|chondroitin sulfate proteoglycan binding|heparan sulfate proteoglycan binding|syndecan binding|	2	-0.6	0.108	0.519	-0.492	-0.947977	-3.9	4.6	-2.13 : 9546357.23-P1P2	2.75 : 9546512.23-P1P2
S0027	GAS1	A1	R3	158038	LINGO2	leucine rich repeat and Ig domain containing 2	None	None	1	0	0	0.68	0	0	-1.8	2	-0.174 : 28026485.23-ENST00000308675.3
S0027	GAS1	A1	R3	284996	RNF149	ring finger protein 149	protein ubiquitination|	zinc ion binding|ligase activity|	3	-1.3	0.25	0.414	-1.05	-2.53623	-5	4.3	-2.85 : 101925294.23-P1P2	1.35 : 101925226.23-P1P2	2.72 : 101925289.23-P1P2
S0027	GAS1	A1	R3	28316	CDH20	cadherin 20, type 2	homophilic cell adhesion|	calcium ion binding|	2	-1.7	1.4	0.126	-0.3	-2.38095	-5.7	1.8	-3.22 : 59000690.23-P1P2	-3.14 : 59000336.23-P1P2
S0027	GAS1	A1	R3	54097	FAM3B	family with sequence similarity 3, member B	apoptotic process|insulin secretion|	cytokine activity|	4	0.7	0.229	0.427	0.929	2.17564	-2	7.3	-0.657 : 42688365.23-P1P2	2.28 : 42688642.23-P1P2	2.47 : 42688535.23-P1P2	4.08 : 42688549.23-P1P2
S0027	GAS1	A1	R3	9823	ARMCX2	armadillo repeat containing, X-linked 2	None	None	1	0	0	0.68	0	0	-1.8	2	-1.19 : 100914855.23-P1P2
S0027	GAS1	A1	R3	284369	SIGLECL1	SIGLEC family like 1	None	None	1	-0.2	0.0105	0.642	-0.1895	-0.295171	-2.7	2	-1.6 : 51753981.23-P1P2
S0027	GAS1	A1	R3	121256	TMEM132D	transmembrane protein 132D	negative regulation of phosphatase activity|	protein binding|	1	0	0	0.68	0	0	-1.8	2	-1.41 : 130388839.23-P1P2
S0027	GAS1	A1	R3	89886	SLAMF9	SLAM family member 9	None	receptor activity|	3	1.4	0.312	0.376	1.712	4.55319	-1.9	6.5	-0.924 : 159924080.23-P1P2	-0.353 : 159924102.23-P1P2	4.0 : 159924139.23-P1P2
S0027	GAS1	A1	R3	644538	SMIM10	small integral membrane protein 10	None	None	4	0	0	0.68	0	0	-2.7	2	-1.69 : 134124934.23-P1P2	-1.3 : 134124858.23-P1P2	-1.06 : 134124973.23-P1P2	1.04 : 134124918.23-P1P2
S0027	GAS1	A1	R3	3385	ICAM3	intercellular adhesion molecule 3	single organismal cell-cell adhesion|extracellular matrix organization|regulation of immune response|	receptor binding|integrin binding|protein binding|	4	-0.1	0.00453	0.663	-0.09547	-0.143997	-3.4	4	-2.25 : 10450506.23-P1P2	-1.92 : 10450365.23-P1P2	-0.924 : 10450376.23-P1P2	2.08 : 10450526.23-P1P2
S0027	GAS1	A1	R3	8633	UNC5C	unc-5 homolog C (C. elegans)	apoptotic process|axon guidance|brain development|regulation of cell migration|anterior/posterior axon guidance|netrin-activated signaling pathway|positive regulation of apoptotic process|	netrin receptor activity|	2	0	0	0.68	0	0	-2	1.8	-0.0761 : 96470276.23-P1P2	1.45 : 96470262.23-P1P2
S0027	GAS1	A1	R3	386724	AMIGO3	adhesion molecule with Ig-like domain 3	heterophilic cell-cell adhesion|	None	4	-0.8	0.34	0.366	-0.46	-1.25683	-4.6	6.5	-2.67 : 49761472.23-P1	-2.13 : 49757183.23-P2	1.51 : 49761540.23-P1	3.95 : 49757247.23-P2
S0027	GAS1	A1	R3	58494	JAM2	junctional adhesion molecule 2	negative regulation of cell adhesion|blood coagulation|single organismal cell-cell adhesion|extracellular matrix organization|leukocyte migration|	protein binding|protein heterodimerization activity|	3	-0.4	0.0984	0.528	-0.3016	-0.571212	-2.7	2	-1.85 : 27011847.23-P1P2	-1.85 : 27011850.23-P1P2	1.43 : 27011863.23-P1P2
S0027	GAS1	A1	R3	4034	LRCH4	leucine-rich repeats and calponin homology (CH) domain containing 4	nervous system development|	protein binding|	6	0	0	0.68	0	0	-2.7	6.5	-1.99 : 100180471.23-P2	-1.69 : 100180257.23-P2	-1.6 : 100184083.23-P1	-1.06 : 100183935.23-P1	1.75 : 100180491.23-P2	3.61 : 100180345.23-P2
S0027	GAS1	A1	R3	143903	LAYN	layilin	None	hyaluronic acid binding|carbohydrate binding|	2	-4.3	2.53	0.0636	-1.77	-27.8302	-11	0.7	-5.73 : 111411251.23-P1P2	-0.188 : 111411351.23-P1P2
S0027	GAS1	A1	R3	56104	PCDHGB1	protocadherin gamma subfamily B, 1	homophilic cell adhesion|	calcium ion binding|	1	0	0	0.68	0	0	-2	1.8	1.39 : 140729632.23-P1P2
S0027	GAS1	A1	R3	3685	ITGAV	integrin, alpha V	angiogenesis|antigen processing and presentation of peptide antigen via MHC class I|antigen processing and presentation of exogenous peptide antigen via MHC class I, TAP-dependent|cell adhesion|cell-matrix adhesion|integrin-mediated signaling pathway|axon guidance|blood coagulation|positive regulation of cell proliferation|response to virus|negative regulation of macrophage derived foam cell diff…	virus receptor activity|opsonin binding|protein kinase C binding|voltage-gated calcium channel activity|protein binding|insulin-like growth factor I binding|metal ion binding|transforming growth factor beta binding|	1	0.2	0.00863	0.644	0.20863	0.32396	-2	3.7	2.43 : 187454656.23-P1P2
S0027	GAS1	A1	R3	26355	FAM162A	family with sequence similarity 162, member A	activation of cysteine-type endopeptidase activity involved in apoptotic process|transformed cell apoptotic process|positive regulation of apoptotic process|neuron apoptotic process|cellular response to hypoxia|positive regulation of release of cytochrome c from mitochondria|	protein binding|	2	0	0	0.68	0	0	-2	1.8	1.31 : 122102901.23-P1P2	1.31 : 122102927.23-P1P2
S0027	GAS1	A1	R3	56937	PMEPA1	prostate transmembrane protein, androgen induced 1	transforming growth factor beta receptor signaling pathway|negative regulation of transforming growth factor beta receptor signaling pathway|androgen receptor signaling pathway|	WW domain binding|	3	1.3	0.273	0.401	1.573	3.92269	-2	6.4	-0.64 : 56285352.23-P1P2	0.0568 : 56285230.23-P1P2	3.92 : 56285259.23-P1P2
S0027	GAS1	A1	R3	126259	TMIGD2	transmembrane and immunoglobulin domain containing 2	positive regulation of cytokine production|signal transduction|T cell costimulation|positive regulation of activated T cell proliferation|	protein binding|coreceptor activity|	2	1.2	0.185	0.462	1.385	2.99784	-2	6.5	0.554 : 4302580.23-P1P2	3.56 : 4302411.23-P1P2
S0027	GAS1	A1	R3	9856	KIAA0319	KIAA0319	neuron migration|negative regulation of dendrite development|	protein binding|	1	0	0	0.68	0	0	-2	2.8	1.9 : 24646409.23-P1P2
S0027	GAS1	A1	R3	55668	GPATCH2L	G patch domain containing 2-like	None	protein binding|	2	-5	2.84	0.0487	-2.16	-44.3532	-12	0.4	-6.47 : 76618191.23-P1P2	-0.787 : 76618056.23-P1P2
S0027	GAS1	A1	R3	255488	RNF144B	ring finger protein 144B	apoptotic process|protein ubiquitination involved in ubiquitin-dependent protein catabolic process|	ubiquitin-protein transferase activity|protein binding|zinc ion binding|ligase activity|	4	-5.5	2.88	0.0465	-2.62	-56.3441	-14	0.2	-7.02 : 18387569.23-P1P2	-1.16 : 18387598.23-P1P2	0.159 : 18387589.23-P1P2	0.655 : 18387637.23-P1P2
S0027	GAS1	A1	R3	3679	ITGA7	integrin, alpha 7	cell-matrix adhesion|integrin-mediated signaling pathway|muscle organ development|skeletal muscle tissue development|regulation of cell shape|cell migration|extracellular matrix organization|blood vessel morphogenesis|	integrin binding|laminin binding|metal ion binding|protein heterodimerization activity|	5	-4.6	1.29	0.138	-3.31	-23.9855	-12	4.9	-6.17 : 56101769.23-P1	-2.51 : 56101798.23-P1	-1.3 : 56106173.23-P2	1.48 : 56106241.23-P2	3.55 : 56106211.23-P2
S0027	GAS1	A1	R3	919	CD247	CD247 molecule	viral process|T cell costimulation|Fc-gamma receptor signaling pathway involved in phagocytosis|innate immune response|regulation of defense response to virus by virus|regulation of immune response|T cell receptor signaling pathway|	transmembrane signaling receptor activity|protein binding|identical protein binding|protein homodimerization activity|	2	1.9	1.45	0.122	3.35	27.459	-1.3	8	3.72 : 167487918.23-P1P2	4.42 : 167487833.23-P1P2
S0027	GAS1	A1	R3	92211	CDHR1	cadherin-related family member 1	homophilic cell adhesion|cellular process|photoreceptor cell maintenance|	calcium ion binding|	3	2.4	2.09	0.0856	4.49	52.4533	-0.9	10	2.38 : 85954197.23-P1P2	3.98 : 85954107.23-P1P2	5.1 : 85954231.23-P1P2
S0027	GAS1	A1	R3	8784	TNFRSF18	tumor necrosis factor receptor superfamily, member 18	apoptotic process|signal transduction|tumor necrosis factor-mediated signaling pathway|negative regulation of apoptotic process|	tumor necrosis factor-activated receptor activity|	4	1.1	0.608	0.261	1.708	6.54406	-2	7.3	-1.12 : 1142390.23-P1P2	2.56 : 1142130.23-P1P2	2.89 : 1142406.23-P1P2	4.41 : 1142081.23-P1P2
S0027	GAS1	A1	R3	8417	STX7	syntaxin 7	intracellular protein transport|post-Golgi vesicle-mediated transport|synaptic vesicle exocytosis|	SNARE binding|SNARE binding|SNAP receptor activity|	2	0.6	0.063	0.563	0.663	1.17762	-2	5.6	-0.608 : 132834519.23-P1P2	3.08 : 132834277.23-P1P2
S0027	GAS1	A1	R3	56114	PCDHGA1	protocadherin gamma subfamily A, 1	homophilic cell adhesion|	calcium ion binding|	1	-0.1	0.00132	0.674	-0.09868	-0.146409	-2.7	2	-1.51 : 140710033.23-P1P2
S0027	GAS1	A1	R3	55028	C17ORF80	chromosome 17 open reading frame 80	biological_process|	molecular_function|	6	0	0	0.68	0	0	-2.6	2	-1.69 : 71228533.23-P1P2	-1.3 : 71228542.23-P1P2	-1.19 : 71228436.23-P1P2	-0.561 : 71228499.23-P1P2	0.655 : 71228504.23-P1P2	1.38 : 71228476.23-P1P2
S0027	GAS1	A1	R3	2261	FGFR3	fibroblast growth factor receptor 3	negative regulation of transcription from RNA polymerase II promoter|MAPK cascade|skeletal system development|positive regulation of endothelial cell proliferation|endochondral ossification|morphogenesis of an epithelium|chondrocyte differentiation|lens morphogenesis in camera-type eye|endochondral bone growth|epidermal growth factor receptor signaling pathway|JAK-STAT cascade|cell-cell signaling…	protein tyrosine kinase activity|fibroblast growth factor-activated receptor activity|protein binding|ATP binding|fibroblast growth factor binding|fibroblast growth factor binding|	2	2.4	1.28	0.139	3.68	26.4748	-1.1	9	-0.924 : 1795010.23-P1P2	4.76 : 1794875.23-P1P2
S0027	GAS1	A1	R3	940	CD28	CD28 molecule	positive regulation of inflammatory response to antigenic stimulus|humoral immune response|cell surface receptor signaling pathway|epidermal growth factor receptor signaling pathway|fibroblast growth factor receptor signaling pathway|positive regulation of signal transduction|viral process|T cell costimulation|Fc-epsilon receptor signaling pathway|cytokine biosynthetic process|positive regulation…	protease binding|SH3/SH2 adaptor activity|protein binding|coreceptor activity|identical protein binding|	2	1.3	0.289	0.392	1.589	4.05357	-1.6	6.9	-1.3 : 204571291.23-P1P2	3.72 : 204571286.23-P1P2
S0027	GAS1	A1	R3	3683	ITGAL	integrin, alpha L (antigen CD11A (p180), lymphocyte function-associated antigen 1; alpha polypeptide)	T cell activation via T cell receptor contact with antigen bound to MHC molecule on antigen presenting cell|cellular component movement|inflammatory response|cell adhesion|heterophilic cell-cell adhesion|leukocyte cell-cell adhesion|signal transduction|integrin-mediated signaling pathway|blood coagulation|positive regulation of cell-cell adhesion|extracellular matrix organization|positive regulat…	protein binding|protein complex binding|metal ion binding|protein heterodimerization activity|cell adhesion molecule binding|	1	0.8	0.113	0.51	0.913	1.7902	-2	5.6	3.0 : 30483773.23-P1P2
S0027	GAS1	A1	R3	9936	CD302	CD302 molecule	phagocytosis|	carbohydrate binding|	1	-0.7	0.17	0.47	-0.53	-1.12766	-3.7	2	-2.13 : 160654863.23-P1P2
S0027	GAS1	A1	R3	10994	ILVBL	ilvB (bacterial acetolactate synthase)-like	biological_process|metabolic process|	magnesium ion binding|molecular_function|transferase activity|thiamine pyrophosphate binding|	2	-0.2	0.0187	0.622	-0.1813	-0.291479	-2.7	2	-1.77 : 15236693.23-P1P2	1.3 : 15236763.23-P1P2
S0027	GAS1	A1	R3	64102	TNMD	tenomodulin	endothelial cell morphogenesis|negative regulation of endothelial cell proliferation|negative regulation of angiogenesis|tendon cell differentiation|cellular response to BMP stimulus|	None	1	-1.4	0.472	0.312	-0.928	-2.97436	-4.6	2	-2.79 : 99839740.23-P1P2
S0027	GAS1	A1	R3	4680	CEACAM6	carcinoembryonic antigen-related cell adhesion molecule 6 (non-specific cross reacting antigen)	signal transduction|cell-cell signaling|	protein binding|	1	0	0	0.68	0	0	-1.8	2	-0.159 : 42259119.23-P1P2
S0027	GAS1	A1	R3	126364	LRRC25	leucine rich repeat containing 25	None	None	1	-1.2	0.406	0.333	-0.794	-2.38438	-4.6	2	-2.65 : 18508585.23-P1P2
S0027	GAS1	A1	R3	4916	NTRK3	neurotrophic tyrosine kinase, receptor, type 3	activation of MAPK activity|neuron migration|negative regulation of protein phosphorylation|transmembrane receptor protein tyrosine kinase signaling pathway|positive regulation of cell proliferation|positive regulation of gene expression|peptidyl-tyrosine phosphorylation|modulation by virus of host transcription|positive regulation of cell migration|activation of protein kinase B activity|activat…	p53 binding|transmembrane receptor protein tyrosine kinase activity|neurotrophin receptor activity|ATP binding|neurotrophin binding|ephrin receptor binding|	1	2.7	1.68	0.107	4.38	40.9346	-1.1	9	4.86 : 88800045.23-P1P2
S0027	GAS1	A1	R3	1305	COL13A1	collagen, type XIII, alpha 1	morphogenesis of a branching structure|endochondral ossification|cell-matrix adhesion|single organismal cell-cell adhesion|extracellular matrix disassembly|cell differentiation|extracellular matrix organization|collagen catabolic process|	protein binding|heparin binding|	2	0	0	0.68	0	0	-1.8	2	-0.924 : 71561477.23-P1P2	0.888 : 71561500.23-P1P2
S0027	GAS1	A1	R3	100131439	CD300LD	CD300 molecule-like family member d	immune system process|	protein binding|	4	-2.4	1.13	0.162	-1.27	-7.83951	-8.1	2	-4.82 : 72588663.23-P1P2	-3.53 : 72588621.23-P1P2	-2.13 : 72588721.23-P1P2	-1.11 : 72588465.23-P1P2
S0027	GAS1	A1	R3	7070	THY1	Thy-1 cell surface antigen	angiogenesis|negative regulation of protein kinase activity|cytoskeleton organization|single organismal cell-cell adhesion|negative regulation of cell migration|positive regulation of Rho GTPase activity|positive regulation of GTPase activity|retinal cone cell development|focal adhesion assembly|negative regulation of axonogenesis|T cell receptor signaling pathway|negative regulation of T cell re…	Rho GTPase activator activity|integrin binding|protein binding|protein kinase binding|GPI anchor binding|	1	0	0	0.68	0	0	-1.8	2	-1.3 : 119294118.23-P1P2
S0027	GAS1	A1	R3	155006	TMEM213	transmembrane protein 213	None	None	2	0	0	0.68	0	0	-2	3.7	1.67 : 138482672.23-P1P2	2.5 : 138482681.23-P1P2
S0027	GAS1	A1	R3	83698	CALN1	calneuron 1	None	calcium ion binding|	3	3.4	2.16	0.0829	5.56	67.0688	-0.5	11	-1.44 : 71912488.23-P2	2.08 : 71802664.23-P1	5.77 : 71912333.23-P2
S0027	GAS1	A1	R3	3556	IL1RAP	interleukin 1 receptor accessory protein	protein complex assembly|inflammatory response|immune response|cytokine-mediated signaling pathway|interleukin-2 biosynthetic process|	signal transducer activity|interleukin-1 receptor activity|	1	0	0	0.68	0	0	-1.8	2	-1.3 : 190231756.23-P1P2
S0027	GAS1	A1	R3	55540	IL17RB	interleukin 17 receptor B	regulation of cell growth|defense response|cytokine-mediated signaling pathway|	cytokine receptor activity|	1	0	0	0.68	0	0	-1.8	2	-1.19 : 53880534.23-P1P2
S0027	GAS1	A1	R3	11024	LILRA1	leukocyte immunoglobulin-like receptor, subfamily A (with TM domain), member 1	immune system process|defense response|cell surface receptor signaling pathway|regulation of immune response|	antigen binding|transmembrane signaling receptor activity|	2	-1.7	0.549	0.28	-1.151	-4.11071	-5.6	1.9	-3.25 : 55104982.23-P1P2	1.4 : 55105612.23-P1P2
S0027	GAS1	A1	R3	54437	SEMA5B	sema domain, seven thrombospondin repeats (type 1 and type 1-like), transmembrane domain (TM) and short cytoplasmic domain, (semaphorin) 5B	nervous system development|cell differentiation|	receptor activity|	2	-2	1.57	0.113	-0.43	-3.80531	-8	1.3	-4.08 : 122695221.23-ENST00000451055.2	-3.03 : 122695205.23-ENST00000451055.2
S0027	GAS1	A1	R3	100144878	LRRC53	leucine rich repeat containing 53	None	None	3	-1.5	1.59	0.112	0.09	0.803571	-5.4	2	-3.38 : 74978437.23-P1P2	-2.92 : 74978518.23-P1P2	-2.56 : 74978349.23-P1P2
S0027	GAS1	A1	R3	80067	DCAF17	DDB1 and CUL4 associated factor 17	protein ubiquitination|protein ubiquitination|	None	1	-2.5	1.17	0.154	-1.33	-8.63636	-7	1.4	-3.96 : 172290482.23-P1P2
S0027	GAS1	A1	R3	80381	CD276	CD276 molecule	immune response|cell proliferation|positive regulation of bone mineralization|positive regulation of T cell proliferation|T cell activation|negative regulation of T cell proliferation|negative regulation of interferon-gamma biosynthetic process|positive regulation of interferon-gamma biosynthetic process|negative regulation of interleukin-2 biosynthetic process|positive regulation of osteoblast d…	receptor binding|protein binding|	2	0	0	0.68	0	0	-1.8	2	-0.924 : 73976657.23-P1P2	1.04 : 73976570.23-P1P2
S0027	GAS1	A1	R3	3977	LIFR	leukemia inhibitory factor receptor alpha	cell surface receptor signaling pathway|positive regulation of cell proliferation|cytokine-mediated signaling pathway|response to cytokine|oncostatin-M-mediated signaling pathway|leukemia inhibitory factor signaling pathway|ciliary neurotrophic factor-mediated signaling pathway|	ciliary neurotrophic factor receptor activity|leukemia inhibitory factor receptor activity|leukemia inhibitory factor receptor activity|oncostatin-M receptor activity|ciliary neurotrophic factor receptor binding|growth factor binding|	5	1	0.335	0.367	1.335	3.6376	-2	7.2	-1.06 : 38556788.23-P1P2	0.223 : 38556911.23-P1P2	0.339 : 38556958.23-P1P2	2.84 : 38556966.23-P1P2	4.21 : 38556914.23-P1P2
S0027	GAS1	A1	R3	3824	KLRD1	killer cell lectin-like receptor subfamily D, member 1	cell surface receptor signaling pathway|innate immune response|regulation of immune response|	transmembrane signaling receptor activity|protein binding|carbohydrate binding|	2	1.5	0.333	0.368	1.833	4.98098	-2	6.5	0.509 : 10460446.23-P1P2	3.85 : 10459933.23-P1P2
S0027	GAS1	A1	R3	125931	CEACAM20	carcinoembryonic antigen-related cell adhesion molecule 20	None	None	1	0	0	0.68	0	0	-2	3.7	2.02 : 45033804.23-P1P2
S0027	GAS1	A1	R3	4921	DDR2	discoidin domain receptor tyrosine kinase 2	ossification|endochondral bone growth|cell adhesion|signal transduction|regulation of extracellular matrix disassembly|positive regulation of fibroblast migration|positive regulation of fibroblast migration|peptidyl-tyrosine phosphorylation|extracellular matrix organization|collagen fibril organization|regulation of bone mineralization|biomineral tissue development|chondrocyte proliferation|chond…	transmembrane receptor protein tyrosine kinase activity|protein binding|collagen binding|ATP binding|protein tyrosine kinase collagen receptor activity|	2	0	0	0.68	0	0	-2	3.7	-1.19 : 162602162.23-P1P2	2.06 : 162602245.23-P1P2
S0027	GAS1	A1	R3	4584	MUC3A	mucin 3A, cell surface associated	O-glycan processing|post-translational protein modification|cellular protein metabolic process|	extracellular matrix structural constituent|extracellular matrix constituent, lubricant activity|	5	-5.5	3.04	0.0383	-2.46	-64.2298	-14	2.5	-7.05 : 100547018.23-P1P2	-3.19 : 100547030.23-P1P2	-0.502 : 100546922.23-P1P2	2.93 : 100546930.23-P1P2	3.29 : 100547046.23-P1P2
S0027	GAS1	A1	R3	100528020	FAM187A	family with sequence similarity 187, member A	None	None	1	0	0	0.68	0	0	-1.9	1.9	-0.0142 : 42976833.23-P1P2
S0027	GAS1	A1	R3	57722	IGDCC4	immunoglobulin superfamily, DCC subclass, member 4	None	None	1	-2.1	0.881	0.198	-1.219	-6.15657	-7	1.5	-3.51 : 65715708.23-P1P2
S0027	GAS1	A1	R3	943	TNFRSF8	tumor necrosis factor receptor superfamily, member 8	signal transduction|negative regulation of cell proliferation|tumor necrosis factor-mediated signaling pathway|positive regulation of tumor necrosis factor biosynthetic process|positive regulation of apoptotic process|positive regulation of TRAIL biosynthetic process|cellular response to mechanical stimulus|	transmembrane signaling receptor activity|tumor necrosis factor-activated receptor activity|	1	-2.9	1.44	0.122	-1.46	-11.9672	-8	1.3	-4.37 : 12123282.23-P1P2
S0027	GAS1	A1	R3	3321	IGSF3	immunoglobulin superfamily, member 3	lacrimal gland development|	molecular_function|	3	-0.3	0.0298	0.609	-0.2702	-0.443678	-2.7	2	-1.99 : 117210523.23-P1P2	0.612 : 117210474.23-P1P2	0.824 : 117210470.23-P1P2
S0027	GAS1	A1	R3	1014	CDH16	cadherin 16, KSP-cadherin	cell adhesion|homophilic cell adhesion|	calcium ion binding|	1	0	0	0.68	0	0	-1.8	2	-0.27 : 66953261.23-P1P2
S0027	GAS1	A1	R3	90273	CEACAM21	carcinoembryonic antigen-related cell adhesion molecule 21	None	None	1	0	0	0.68	0	0	-2	2.8	1.59 : 42055698.23-P1P2
S0027	GAS1	A1	R3	1605	DAG1	dystroglycan 1 (dystrophin-associated glycoprotein 1)	morphogenesis of an epithelial sheet|membrane protein ectodomain proteolysis|NLS-bearing protein import into nucleus|cytoskeletal anchoring at plasma membrane|response to virus|calcium-dependent cell-matrix adhesion|modulation by virus of host morphology or physiology|nerve maturation|myelination in peripheral nervous system|extracellular matrix organization|negative regulation of cell migration|…	virus receptor activity|dystroglycan binding|actin binding|calcium ion binding|protein binding|structural constituent of muscle|tubulin binding|vinculin binding|protein complex binding|SH2 domain binding|laminin-1 binding|alpha-actinin binding|	1	-0.6	0.144	0.49	-0.456	-0.930612	-3.7	2	-2.06 : 49507409.23-P1P2
S0027	GAS1	A1	R3	2195	FAT1	FAT atypical cadherin 1	actin filament organization|cell adhesion|homophilic cell adhesion|establishment or maintenance of cell polarity|cell-cell signaling|anatomical structure morphogenesis|single organismal cell-cell adhesion|cell migration|	calcium ion binding|protein binding|	3	0	0	0.68	0	0	-1.9	2.8	-0.924 : 187645137.23-P2	-0.339 : 187647975.23-P1	1.8 : 187647961.23-P1
S0027	GAS1	A1	R3	23673	STX12	syntaxin 12	intracellular protein transport|synaptic vesicle exocytosis|cholesterol efflux|protein stabilization|	SNARE binding|SNAP receptor activity|protein binding|	1	-2.8	1.37	0.13	-1.43	-11	-8	1.3	-4.26 : 28099551.23-P1P2
S0027	GAS1	A1	R3	5799	PTPRN2	protein tyrosine phosphatase, receptor type, N polypeptide 2	protein dephosphorylation|negative regulation of GTPase activity|peptidyl-tyrosine dephosphorylation|peptidyl-tyrosine dephosphorylation|	transmembrane receptor protein tyrosine phosphatase activity|	2	-1.9	1.52	0.116	-0.38	-3.27586	-6	1.5	-3.44 : 158380795.23-ENST00000389416.4	-3.16 : 158380468.23-ENST00000389416.4
S0027	GAS1	A1	R3	5818	PVRL1	poliovirus receptor-related 1 (herpesvirus entry mediator C)	lens morphogenesis in camera-type eye|desmosome organization|iron ion transport|immune response|cell adhesion|homophilic cell adhesion|heterophilic cell-cell adhesion|signal transduction|axon guidance|response to virus|single organismal cell-cell adhesion|cell junction assembly|adherens junction organization|cell-cell junction organization|viral entry into host cell|regulation of synapse assembly…	virus receptor activity|protein binding|coreceptor activity|carbohydrate binding|protein homodimerization activity|virion binding|protein heterodimerization activity|cell adhesion molecule binding|	2	-2.3	0.821	0.21	-1.479	-7.04286	-6.5	2	-3.75 : 119599967.23-P1P2	0.0908 : 119599959.23-P1P2
S0027	GAS1	A1	R3	23136	EPB41L3	erythrocyte membrane protein band 4.1-like 3	protein localization to paranode region of axon|apoptotic process|cytoskeletal anchoring at plasma membrane|biological_process|regulation of cell shape|cortical cytoskeleton organization|cortical actin cytoskeleton organization|paranodal junction assembly|myelin maintenance|neuron projection morphogenesis|protein localization to juxtaparanode region of axon|protein localization to plasma membrane|	actin binding|structural constituent of cytoskeleton|protein binding|	3	-3.8	1.3	0.137	-2.5	-18.2482	-9.8	1.4	-5.32 : 5544203.23-P1P2	-1.51 : 5544164.23-P1P2	-0.264 : 5544157.23-P1P2
S0027	GAS1	A1	R3	3568	IL5RA	interleukin 5 receptor, alpha	inflammatory response to antigenic stimulus|signal transduction|cell proliferation|regulation of interleukin-5 production|interleukin-5-mediated signaling pathway|	interleukin-5 receptor activity|protein binding|	2	0	0	0.68	0	0	-2	1.8	0.862 : 3151862.23-P1P2	1.15 : 3151784.23-P1P2
S0027	GAS1	A1	R3	221303	FAM162B	family with sequence similarity 162, member B	None	None	1	0.4	0.0285	0.611	0.4285	0.701309	-2	4.6	2.61 : 117086922.23-P1P2
S0027	GAS1	A1	R3	64866	CDCP1	CUB domain containing protein 1	None	None	1	0	0	0.68	0	0	-1.8	2	-0.924 : 45188249.23-P1P2
S0027	GAS1	A1	R3	10223	GPA33	glycoprotein A33 (transmembrane)	None	receptor activity|	2	0	0	0.68	0	0	-2	2.8	-0.924 : 167059789.23-P1P2	1.74 : 167060010.23-P1P2
S0027	GAS1	A1	R3	6653	SORL1	sortilin-related receptor, L(DLR class) A repeats containing	protein targeting to Golgi|protein targeting|protein targeting|protein targeting to lysosome|lipid transport|post-Golgi vesicle-mediated transport|receptor-mediated endocytosis|signal transduction|cholesterol metabolic process|cell death|cell proliferation|regulation of smooth muscle cell migration|cell migration|negative regulation of protein binding|negative regulation of protein oligomerizatio…	beta-amyloid binding|beta-amyloid binding|transmembrane signaling receptor activity|protein binding|low-density lipoprotein particle binding|ADP-ribosylation factor binding|	3	-0.8	0.0639	0.563	-0.7361	-1.30746	-3.6	3	-2.46 : 121322884.23-P1P2	-0.319 : 121322758.23-P1P2	1.73 : 121322874.23-P1P2
S0027	GAS1	A1	R3	132141	IQCF1	IQ motif containing F1	None	None	2	-0.8	0.28	0.397	-0.52	-1.30982	-5.5	2	-3.16 : 51937424.23-P1P2	-1.77 : 51937500.23-P1P2
S0027	GAS1	A1	R3	347902	AMIGO2	adhesion molecule with Ig-like domain 2	homophilic cell adhesion|heterophilic cell-cell adhesion|negative regulation of apoptotic process|negative regulation of programmed cell death|	protein binding|	2	0	0	0.68	0	0	-1.8	2	-1.5 : 47473819.23-P1P2	1.28 : 47474050.23-P1P2
S0027	GAS1	A1	R3	91584	PLXNA4	plexin A4	axon guidance|facial nerve morphogenesis|glossopharyngeal nerve morphogenesis|trigeminal nerve morphogenesis|vagus nerve morphogenesis|postganglionic parasympathetic nervous system development|chemorepulsion of branchiomotor axon|anterior commissure morphogenesis|sympathetic nervous system development|regulation of axon extension involved in axon guidance|regulation of negative chemotaxis|semapho…	semaphorin receptor activity|	2	-4.3	2.62	0.059	-1.68	-28.4746	-11	2.2	-5.79 : 132262303.23-P1P2	2.32 : 132262351.23-P1P2
S0027	GAS1	A1	R3	79845	RNF122	ring finger protein 122	None	zinc ion binding|	1	2	0.773	0.218	2.773	12.7202	-1.4	8	4.17 : 33424858.23-P1P2
S0027	GAS1	A1	R3	114879	OSBPL5	oxysterol binding protein-like 5	Golgi to plasma membrane transport|cholesterol metabolic process|cholesterol transport|	oxysterol binding|cholesterol binding|	2	-3.5	1.24	0.144	-2.26	-15.6944	-9	1.3	-4.92 : 3186827.23-P1P2	-0.957 : 3186632.23-P1P2
S0027	GAS1	A1	R3	28514	DLL1	delta-like 1 (Drosophila)	cell fate determination|somite specification|heart looping|Notch signaling pathway|Notch signaling pathway|Notch signaling pathway|Notch receptor processing|cell-cell signaling|determination of left/right symmetry|compartment pattern specification|hemopoiesis|cell differentiation|regulation of cell adhesion|negative regulation of interleukin-10 production|negative regulation of auditory receptor …	Notch binding|calcium ion binding|protein binding|	2	0	0	0.68	0	0	-2	3.7	1.26 : 170599961.23-P1P2	2.09 : 170599907.23-P1P2
S0027	GAS1	A1	R3	253559	CADM2	cell adhesion molecule 2	cell adhesion|brain development|cell junction assembly|adherens junction organization|cell-cell junction organization|	None	2	0.8	0.113	0.51	0.913	1.7902	-2	5.6	-1.41 : 85007990.23-P1P2	3.27 : 85007940.23-P1P2
S0027	GAS1	A1	R3	80343	SEL1L2	sel-1 suppressor of lin-12-like 2 (C. elegans)	None	None	1	-2.6	1.24	0.144	-1.36	-9.44444	-8	1.4	-4.06 : 13971602.23-ENST00000284951.5
S0027	GAS1	A1	R3	57125	PLXDC1	plexin domain containing 1	angiogenesis|spinal cord development|	receptor activity|protein binding|	2	0.6	0.117	0.507	0.717	1.4142	-2	5.5	2.28 : 37308077.23-P1	3.3 : 37308096.23-P1
S0027	GAS1	A1	R3	642968	FAM163B	family with sequence similarity 163, member B	None	None	4	-1.5	0.419	0.328	-1.081	-3.29573	-6.6	6.3	-3.71 : 136451251.23-P2	-2.69 : 136445621.23-P1	-1.3 : 136451329.23-P2	3.55 : 136451269.23-P2
S0027	GAS1	A1	R3	79789	CLMN	calmin (calponin-like, transmembrane)	negative regulation of cell proliferation|neuron projection development|	actin binding|	2	0	0	0.68	0	0	-1.8	2	-0.564 : 95786403.23-P1P2	0.194 : 95786407.23-P1P2
S0027	GAS1	A1	R3	414	ARSD	arylsulfatase D	sphingolipid metabolic process|glycosphingolipid metabolic process|post-translational protein modification|cellular protein metabolic process|small molecule metabolic process|	arylsulfatase activity|metal ion binding|	3	3.7	2.36	0.0748	6.06	81.016	-0.5	12	1.35 : 2847439.23-P1P2	1.92 : 2847390.23-P1P2	6.03 : 2847540.23-P1P2
S0027	GAS1	A1	R3	25907	TMEM158	transmembrane protein 158 (gene/pseudogene)	None	peptide binding|	1	-1.2	0.406	0.333	-0.794	-2.38438	-4.6	2	-2.65 : 45267972.23-P1P2
S0027	GAS1	A1	R3	286204	CRB2	crumbs family member 2	mesoderm formation|somitogenesis|positive regulation of epithelial to mesenchymal transition|negative regulation of endopeptidase activity|notochord formation|positive regulation of BMP signaling pathway|maintenance of epithelial cell apical/basal polarity|cardiovascular system development|	calcium ion binding|aspartic-type endopeptidase inhibitor activity|enzyme binding|	4	-2.6	0.212	0.441	-2.388	-5.41497	-8	4.9	-4.22 : 126118470.23-P1	-1.19 : 126130861.23-P2	2.39 : 126130902.23-P2	3.13 : 126130930.23-P2
S0027	GAS1	A1	R3	54209	TREM2	triggering receptor expressed on myeloid cells 2	positive regulation of antigen processing and presentation of peptide antigen via MHC class II|humoral immune response|axon guidance|innate immune response|positive regulation of peptidyl-tyrosine phosphorylation|positive regulation of calcium-mediated signaling|positive regulation of ERK1 and ERK2 cascade|dendritic cell differentiation|positive regulation of protein localization to plasma membra…	lipopolysaccharide binding|receptor activity|scaffold protein binding|	3	-0.8	0.295	0.385	-0.505	-1.31169	-4.5	3	-2.72 : 41131198.23-P1P2	-1.92 : 41131075.23-P1P2	1.96 : 41131172.23-P1P2
S0027	GAS1	A1	R3	84675	TRIM55	tripartite motif containing 55	signal transduction|	signal transducer activity|zinc ion binding|identical protein binding|	3	-1.9	0.501	0.297	-1.399	-4.71044	-7	4.2	-3.51 : 67039225.23-P1P2	1.21 : 67039307.23-P1P2	2.97 : 67039246.23-P1P2
S0027	GAS1	A1	R3	114783	LMTK3	lemur tyrosine kinase 3	negative regulation of phosphatase activity|peptidyl-tyrosine phosphorylation|	molecular_function|protein serine/threonine kinase activity|protein tyrosine kinase activity|ATP binding|	4	-2.1	0.0224	0.617	-2.0776	-3.36726	-6.3	3	-3.75 : 49017173.23-P1P2	-1.3 : 49017026.23-P1P2	0.146 : 49017219.23-P1P2	1.87 : 49017053.23-P1P2
S0027	GAS1	A1	R3	114836	SLAMF6	SLAM family member 6	None	receptor activity|	1	0	0	0.68	0	0	-2	2.8	1.96 : 160493072.23-P1P2
S0027	GAS1	A1	R3	9173	IL1RL1	interleukin 1 receptor-like 1	negative regulation of T-helper 1 type immune response|immune response|signal transduction|negative regulation of interferon-gamma production|positive regulation of interleukin-5 production|intracellular signal transduction|interleukin-33-mediated signaling pathway|positive regulation of macrophage activation|negative regulation of I-kappaB kinase/NF-kappaB signaling|positive regulation of inflam…	interleukin-33 binding|interleukin-33 receptor activity|cytokine receptor activity|interleukin-1 receptor activity|receptor signaling protein activity|protein binding|	4	1.7	0.496	0.3	2.196	7.32	-3.9	8	-2.85 : 102927720.23-P2	-1.69 : 102927900.23-P2	-1.06 : 102953366.23-P1	4.43 : 102953201.23-P1
S0027	GAS1	A1	R3	9666	DZIP3	DAZ interacting zinc finger protein 3	protein polyubiquitination|	RNA binding|ubiquitin-protein transferase activity|protein binding|zinc ion binding|ligase activity|phosphatase binding|polyubiquitin binding|poly(A) RNA binding|	2	-3.2	1.33	0.134	-1.87	-13.9552	-9	1.2	-4.7 : 108308451.23-P1P2	-2.46 : 108308376.23-P1P2
S0027	GAS1	A1	R3	55830	GLT8D1	glycosyltransferase 8 domain containing 1	metabolic process|	transferase activity, transferring glycosyl groups|	2	-1.1	0.293	0.39	-0.807	-2.06923	-4.6	2	-2.65 : 52739971.23-P1P2	0.969 : 52740122.23-P1P2
S0027	GAS1	A1	R3	684	BST2	bone marrow stromal cell antigen 2	negative regulation of plasmacytoid dendritic cell cytokine production|humoral immune response|signal transduction|cell-cell signaling|multicellular organismal development|cell proliferation|response to virus|negative regulation of endopeptidase activity|negative regulation of cell growth|negative regulation of cell migration|regulation of actin cytoskeleton organization|response to interferon-ga…	signal transducer activity|protein binding|metalloendopeptidase inhibitor activity|protein homodimerization activity|poly(A) RNA binding|	4	-0.2	0.0348	0.595	-0.1652	-0.277647	-3	6.3	-1.99 : 17516541.23-P1P2	-1.6 : 17516639.23-P1P2	1.31 : 17516535.23-P1P2	3.75 : 17516551.23-P1P2
S0027	GAS1	A1	R3	57393	TMEM27	transmembrane protein 27	proteolysis|positive regulation of SNARE complex assembly|positive regulation of insulin secretion involved in cellular response to glucose stimulus|positive regulation of calcium ion-dependent exocytosis|	protein binding|metallopeptidase activity|peptidyl-dipeptidase activity|	3	0	0	0.68	0	0	-2	2.7	-0.246 : 15683272.23-P1P2	-0.246 : 15683275.23-P1P2	1.68 : 15683366.23-P1P2
S0027	GAS1	A1	R3	132112	RTP1	receptor (chemosensory) transporter protein 1	protein insertion into membrane|	olfactory receptor binding|	3	-1.6	0.0415	0.587	-1.5585	-2.65503	-5.4	4	-3.22 : 186915149.23-P1P2	-0.924 : 186915049.23-P1P2	2.21 : 186915070.23-P1P2
S0027	GAS1	A1	R3	55	ACPP	acid phosphatase, prostate	purine nucleobase metabolic process|thiamine metabolic process|nucleotide metabolic process|dephosphorylation|adenosine metabolic process|regulation of sensory perception of pain|positive regulation of adenosine receptor signaling pathway|	acid phosphatase activity|protein binding|5'-nucleotidase activity|phosphatase activity|choline binding|thiamine phosphate phosphatase activity|identical protein binding|protein homodimerization activity|lysophosphatidic acid phosphatase activity|	1	1.5	0.372	0.351	1.872	5.33333	-2	6.5	3.63 : 132036148.23-P1P2
S0027	GAS1	A1	R3	51594	NBAS	neuroblastoma amplified sequence	nuclear-transcribed mRNA catabolic process|negative regulation of nuclear-transcribed mRNA catabolic process, nonsense-mediated decay|	None	1	-1	0.318	0.374	-0.682	-1.82353	-3.7	2	-2.46 : 15701580.23-P1P2
S0027	GAS1	A1	R3	339456	TMEM52	transmembrane protein 52	None	None	2	-0.8	0.167	0.476	-0.633	-1.32983	-3.7	2	-2.3 : 1850871.23-P1P2	0.978 : 1850942.23-P1P2
S0027	GAS1	A1	R3	56255	TMX4	thioredoxin-related transmembrane protein 4	protein folding|response to endoplasmic reticulum stress|cell redox homeostasis|oxidation-reduction process|	protein disulfide isomerase activity|	2	-0.6	0.252	0.414	-0.348	-0.84058	-3.6	2	-2.25 : 8000612.23-P1P2	-1.85 : 8000487.23-P1P2
S0027	GAS1	A1	R3	3475	IFRD1	interferon-related developmental regulator 1	multicellular organismal development|myoblast fate determination|adult somatic muscle development|	None	5	2	0.685	0.241	2.685	11.1411	-2.8	9	-2.3 : 112090366.23-P1	-2.25 : 112062988.23-P2	-1.06 : 112063117.23-P2	0.449 : 112090402.23-P1	4.79 : 112063112.23-P2
S0027	GAS1	A1	R3	3682	ITGAE	integrin, alpha E (antigen CD103, human mucosal lymphocyte antigen 1; alpha polypeptide)	cell adhesion|integrin-mediated signaling pathway|extracellular matrix organization|	metal ion binding|	2	1.8	0.616	0.26	2.416	9.29231	-2.3	8	-1.85 : 3704815.23-ENST00000263087.4	4.2 : 3704775.23-ENST00000263087.4
S0027	GAS1	A1	R3	85352	KIAA1644	KIAA1644	None	None	5	-4.9	5.53	0.0063	0.63	100	-12	5.8	-6.38 : 44708943.23-P1P2	-6.36 : 44708789.23-P1P2	-2.06 : 44708859.23-P1P2	3.98 : 44708965.23-P1P2	5.28 : 44709272.23-P1P2
S0027	GAS1	A1	R3	9993	DGCR2	DiGeorge syndrome critical region gene 2	cell adhesion|organ morphogenesis|cognition|	carbohydrate binding|	3	5.4	9.75	0.0001	15.15	151500	3.3	14.5	0.595 : 19110120.23-P1P2	7.59 : 19110089.23-P1P2	7.59 : 19110093.23-P1P2
S0027	GAS1	A1	R3	84570	COL25A1	collagen, type XXV, alpha 1	extracellular matrix disassembly|extracellular matrix organization|collagen catabolic process|	beta-amyloid binding|heparin binding|	3	1.1	0.355	0.358	1.455	4.06425	-2	6.4	0.695 : 110224136.23-P1P2	2.98 : 110224040.23-P1P2	3.81 : 110223951.23-P1P2
S0027	GAS1	A1	R3	3681	ITGAD	integrin, alpha D	immune response|cell adhesion|integrin-mediated signaling pathway|extracellular matrix organization|activated T cell proliferation|	metal ion binding|	1	1.9	0.634	0.255	2.534	9.93725	-1.5	8	4.02 : 31404396.23-P1P2
S0027	GAS1	A1	R3	5797	PTPRM	protein tyrosine phosphatase, receptor type, M	negative regulation of endothelial cell proliferation|protein dephosphorylation|homophilic cell adhesion|signal transduction|negative regulation of endothelial cell migration|retina layer formation|negative regulation of angiogenesis|neuron projection development|neuron projection development|retinal ganglion cell axon guidance|peptidyl-tyrosine dephosphorylation|peptidyl-tyrosine dephosphorylati…	protein tyrosine phosphatase activity|transmembrane receptor protein tyrosine phosphatase activity|protein binding|identical protein binding|cadherin binding|	2	-1.2	0.301	0.383	-0.899	-2.34726	-5	5.3	-2.67 : 7567238.23-P1P2	3.17 : 7567229.23-P1P2
S0027	GAS1	A1	R3	3674	ITGA2B	integrin, alpha 2b (platelet glycoprotein IIb of IIb/IIIa complex, antigen CD41)	platelet degranulation|positive regulation of leukocyte migration|cell adhesion|cell-matrix adhesion|integrin-mediated signaling pathway|axon guidance|blood coagulation|platelet activation|extracellular matrix organization|platelet aggregation|	protein binding|identical protein binding|metal ion binding|extracellular matrix binding|fibrinogen binding|	2	1.1	0.357	0.357	1.457	4.08123	-2	7.4	2.3 : 42467253.23-P1P2	4.05 : 42466998.23-P1P2
S0027	GAS1	A1	R3	7037	TFRC	transferrin receptor	proteolysis|cellular iron ion homeostasis|cellular iron ion homeostasis|receptor-mediated endocytosis|receptor-mediated endocytosis|viral process|osteoclast differentiation|transferrin transport|positive regulation of bone resorption|transmembrane transport|iron ion import|	double-stranded RNA binding|transferrin receptor activity|protein binding|peptidase activity|identical protein binding|poly(A) RNA binding|	3	1.4	0.65	0.249	2.05	8.23293	-2	6.4	-1.06 : 195809182.23-P1P2	3.65 : 195809123.23-P1P2	3.65 : 195809120.23-P1P2
S0027	GAS1	A1	R3	4804	NGFR	nerve growth factor receptor	intracellular protein transport|axon guidance|central nervous system development|extrinsic apoptotic signaling pathway via death domain receptors|detection of temperature stimulus|nerve development|hair follicle morphogenesis|membrane protein intracellular domain proteolysis|circadian regulation of gene expression|negative regulation of fibroblast growth factor receptor signaling pathway|positive…	signal transducer activity|receptor activity|transmembrane signaling receptor activity|death receptor activity|protein binding|Rab GTPase binding|ubiquitin protein ligase binding|nerve growth factor binding|	5	-4.7	1.42	0.123	-3.28	-26.6667	-12	2.2	-6.22 : 47572435.23-P1P2	-0.924 : 47572486.23-P1P2	1.98 : 47572584.23-P1P2	2.13 : 47572544.23-P1P2	2.16 : 47572527.23-P1P2
S0027	GAS1	A1	R3	283316	CD163L1	CD163 molecule-like 1	receptor-mediated endocytosis|	scavenger receptor activity|	1	-0.2	0.0105	0.642	-0.1895	-0.295171	-2.7	2	-1.6 : 7596976.23-ENST00000313599.3
S0027	GAS1	A1	R3	7056	THBD	thrombomodulin	signal transduction|female pregnancy|blood coagulation|embryo development|response to X-ray|negative regulation of platelet activation|negative regulation of blood coagulation|response to lipopolysaccharide|leukocyte migration|response to cAMP|negative regulation of fibrinolysis|	receptor activity|transmembrane signaling receptor activity|calcium ion binding|protein binding|carbohydrate binding|	4	-0.3	0.0365	0.594	-0.2635	-0.443603	-3.5	2	-2.06 : 23030474.23-P1	-1.69 : 23029519.23-P2	-1.63 : 23029326.23-P2	-0.294 : 23030366.23-P1
S0027	GAS1	A1	R3	3133	HLA-E	major histocompatibility complex, class I, E	positive regulation of T cell mediated cytotoxicity|antigen processing and presentation of peptide antigen via MHC class I|antigen processing and presentation of endogenous peptide antigen via MHC class Ib|antigen processing and presentation of exogenous peptide antigen via MHC class I, TAP-dependent|antigen processing and presentation of exogenous peptide antigen via MHC class I, TAP-independent…	MHC class I protein binding|peptide antigen binding|	1	0	0	0.68	0	0	-1.8	2	-1.06 : 30457136.23-P1P2
S0027	GAS1	A1	R3	131450	CD200R1	CD200 receptor 1	viral process|regulation of immune response|	protein binding|	1	2.1	0.822	0.209	2.922	13.9809	-1.4	8	4.22 : 112693855.23-P1P2
S0027	GAS1	A1	R3	2525	FUT3	fucosyltransferase 3 (galactoside 3(4)-L-fucosyltransferase, Lewis blood group)	protein glycosylation|oligosaccharide biosynthetic process|cell-cell recognition|fucosylation|fucosylation|macromolecule glycosylation|	fucosyltransferase activity|3-galactosyl-N-acetylglucosaminide 4-alpha-L-fucosyltransferase activity|alpha-(1->3)-fucosyltransferase activity|	2	-1.7	0.169	0.471	-1.531	-3.25053	-5.5	2	-3.16 : 5851591.23-P1P2	-0.924 : 5851641.23-P1P2
S0027	GAS1	A1	R3	2537	IFI6	interferon, alpha-inducible protein 6	release of cytochrome c from mitochondria|immune response|cytokine-mediated signaling pathway|negative regulation of cysteine-type endopeptidase activity involved in apoptotic process|negative regulation of mitochondrial depolarization|type I interferon signaling pathway|negative regulation of extrinsic apoptotic signaling pathway in absence of ligand|	protein binding|	4	0	0	0.68	0	0	-4.5	2	-2.65 : 27996055.23-P2	-0.787 : 27998826.23-P1	0.175 : 27998761.23-P1	0.403 : 27998984.23-P1
S0027	GAS1	A1	R3	83546	RTBDN	retbindin	None	None	3	0.4	0.0541	0.57	0.4541	0.796667	-2	6.4	1.66 : 12945686.23-P2	2.32 : 12941575.23-P1	3.67 : 12945588.23-P2
S0027	GAS1	A1	R3	65989	DLK2	delta-like 2 homolog (Drosophila)	regulation of fat cell differentiation|negative regulation of Notch signaling pathway|	calcium ion binding|protein homodimerization activity|protein heterodimerization activity|	5	0.7	0.0661	0.56	0.7661	1.36804	-5	6.9	-2.81 : 43423372.23-P1P2	0.561 : 43423438.23-P1P2	1.19 : 43423428.23-P1P2	2.72 : 43423561.23-P1P2	4.08 : 43423454.23-P1P2
S0027	GAS1	A1	R3	25912	C1ORF43	chromosome 1 open reading frame 43	oxidation-reduction process|	oxidoreductase activity, acting on the CH-OH group of donors, NAD or NADP as acceptor|coenzyme binding|	3	-0.1	0.00806	0.645	-0.09194	-0.142543	-2.7	2	-1.77 : 154193162.23-P1P2	-1.45 : 154193104.23-P1P2	0.442 : 154193201.23-P1P2
S0027	GAS1	A1	R3	548644	POLR2J3	polymerase (RNA) II (DNA directed) polypeptide J3	transcription, DNA-templated|	DNA binding|DNA-directed RNA polymerase activity|protein dimerization activity|	1	0	0	0.68	0	0	-2	1.8	0.398 : 102184274.23-ENST00000379357.5
S0027	GAS1	A1	R3	966	CD59	CD59 molecule, complement regulatory protein	cell activation|negative regulation of activation of membrane attack complex|cell surface receptor signaling pathway|blood coagulation|regulation of complement activation|positive regulation of T cell proliferation|negative regulation of apoptotic process|innate immune response|	complement binding|protein binding|	4	-1.8	0.792	0.214	-1.008	-4.71028	-5.4	2	-3.27 : 33757977.23-P1	-3.27 : 33757980.23-P1	-0.924 : 33728529.23-P2	1.18 : 33758162.23-P1
S0027	GAS1	A1	R3	29851	ICOS	inducible T-cell co-stimulator	T cell tolerance induction|immune response|single organismal cell-cell adhesion|T cell costimulation|	None	2	0	0	0.68	0	0	-2.7	2	-1.6 : 204801320.23-P1P2	-0.924 : 204801407.23-P1P2
S0027	GAS1	A1	R3	2049	EPHB3	EPH receptor B3	angiogenesis|urogenital system development|axon guidance|axonal fasciculation|cell migration|peptidyl-tyrosine phosphorylation|central nervous system projection neuron axonogenesis|corpus callosum development|regulation of cell-cell adhesion|retinal ganglion cell axon guidance|regulation of Rac GTPase activity|substrate adhesion-dependent cell spreading|regulation of Cdc42 GTPase activity|protein…	ephrin receptor activity|ATP binding|axon guidance receptor activity|	1	-2.8	1.34	0.132	-1.46	-11.0606	-8	1.3	-4.22 : 184279447.23-P1P2
S0027	GAS1	A1	R3	1084	CEACAM3	carcinoembryonic antigen-related cell adhesion molecule 3	None	None	3	3.1	2.05	0.0864	5.15	59.6065	-3.2	11	-2.66 : 42300323.23-P1P2	3.13 : 42300469.23-P1P2	5.52 : 42300298.23-P1P2
S0027	GAS1	A1	R3	4267	CD99	CD99 molecule	cell adhesion|	None	3	0	0	0.68	0	0	-2	1.8	0.213 : 2609206.23-P1P2	0.576 : 2609074.23-P1P2	1.45 : 2609210.23-P1P2
S0027	GAS1	A1	R3	89858	SIGLEC12	sialic acid binding Ig-like lectin 12 (gene/pseudogene)	cell adhesion|	None	2	-1.7	1.3	0.137	-0.4	-2.91971	-5.6	1.9	-3.33 : 52005377.23-P1P2	-2.92 : 52005200.23-P1P2
S0027	GAS1	A1	R3	340205	TREML1	triggering receptor expressed on myeloid cells-like 1	calcium-mediated signaling|platelet activation|platelet activation|innate immune response|	protein binding|	3	0.1	0.00226	0.67	0.10226	0.152627	-1.7	4.9	-1.25 : 41122221.23-P1P2	-0.924 : 41122392.23-P1P2	2.9 : 41122234.23-P1P2
S0027	GAS1	A1	R3	22829	NLGN4Y	neuroligin 4, Y-linked	neuron cell-cell adhesion|synapse assembly|learning|social behavior|vocalization behavior|	receptor activity|protein binding|neurexin family protein binding|cell adhesion molecule binding|	3	0.9	0.435	0.323	1.335	4.13313	-2	5.5	2.61 : 16634389.23-P2	3.34 : 16636164.23-P1	3.34 : 16636168.23-P1
S0027	GAS1	A1	R3	80326	WNT10A	wingless-type MMTV integration site family, member 10A	hair follicle development|positive regulation of gene expression|neural crest cell differentiation|Wnt signaling pathway|neuron differentiation|hair follicle morphogenesis|odontogenesis|regulation of odontogenesis of dentin-containing tooth|tongue development|skin development|cell fate commitment|epidermis morphogenesis|sebaceous gland development|cellular response to transforming growth factor b…	frizzled binding|	2	-0.4	0.116	0.507	-0.284	-0.560158	-3.6	2	-2.14 : 219745158.23-P1P2	-1.6 : 219744970.23-P1P2
S0027	GAS1	A1	R3	5639	PRRG2	proline rich Gla (G-carboxyglutamic acid) 2	None	calcium ion binding|	2	0	0	0.68	0	0	-2	5.5	1.15 : 50084420.23-P1P2	3.11 : 50084479.23-P1P2
S0027	GAS1	A1	R3	4074	M6PR	mannose-6-phosphate receptor (cation dependent)	receptor-mediated endocytosis|signal transduction|endosome to lysosome transport|mannose transport|	transmembrane signaling receptor activity|mannose binding|mannose transmembrane transporter activity|	3	-0.7	0.204	0.449	-0.496	-1.10468	-4.6	4.8	-2.92 : 9102556.23-P1P2	-1.77 : 9102313.23-P1P2	2.72 : 9102496.23-P1P2
S0027	GAS1	A1	R3	26167	PCDHB5	protocadherin beta 5	homophilic cell adhesion|synaptic transmission|synapse assembly|calcium-dependent cell-cell adhesion|	calcium ion binding|	2	0.9	0.125	0.502	1.025	2.04183	-2	5.6	-1.06 : 140514796.23-P1P2	3.31 : 140514677.23-P1P2
S0027	GAS1	A1	R3	84141	EVA1A	eva-1 homolog A (C. elegans)	autophagy|apoptotic process|	None	1	0	0	0.68	0	0	-2	1.8	1.08 : 75788149.23-P1P2
S0027	GAS1	A1	R3	6404	SELPLG	selectin P ligand	cell adhesion|blood coagulation|leukocyte migration|leukocyte tethering or rolling|leukocyte adhesive activation|cellular response to interleukin-6|	receptor binding|protein binding|	1	-0.4	0.0685	0.555	-0.3315	-0.597297	-2.7	2	-1.85 : 109027780.23-P1P2
S0027	GAS1	A1	R3	22862	FNDC3A	fibronectin type III domain containing 3A	spermatid development|fertilization|single organismal cell-cell adhesion|Sertoli cell development|	poly(A) RNA binding|	7	2.6	1.08	0.169	3.68	21.7751	-1.6	10.2	-1.29 : 49550915.23-ENST00000541916.1	-0.378 : 49550438.23-ENST00000541916.1	1.43 : 49550001.23-ENST00000492622.2	1.63 : 49550714.23-ENST00000541916.1	2.35 : 49549705.23-ENST00000492622.2	3.51 : 49549933.23-ENST00000492622.2	5.91 : 49550640.23-ENST00000541916.1
S0027	GAS1	A1	R3	8807	IL18RAP	interleukin 18 receptor accessory protein	inflammatory response|immune response|cell surface receptor signaling pathway|	receptor activity|	4	-0.2	0.00366	0.666	-0.19634	-0.294805	-3	2.6	-1.98 : 103039450.23-P1	1.4 : 103034871.23-P2	1.73 : 103034580.23-P2	1.87 : 103039573.23-P1
S0027	GAS1	A1	R3	4179	CD46	CD46 molecule, complement regulatory protein	adaptive immune response|T cell mediated immunity|proteolysis|complement activation, classical pathway|single fertilization|regulation of Notch signaling pathway|positive regulation of gene expression|negative regulation of gene expression|viral process|regulation of complement activation|interleukin-10 production|positive regulation of interleukin-10 production|sequestering of extracellular liga…	complement binding|receptor activity|protein binding|cadherin binding|	2	1.9	1.49	0.118	3.39	28.7288	-1.3	8	3.92 : 207925228.23-P1P2	4.29 : 207925305.23-P1P2
S0027	GAS1	A1	R3	343066	AADACL4	arylacetamide deacetylase-like 4	metabolic process|	carboxylic ester hydrolase activity|	1	0	0	0.68	0	0	-2	1.8	0.798 : 12704216.23-P1P2
S0027	GAS1	A1	R3	83986	ITFG3	integrin alpha FG-GAP repeat containing 3	biological_process|	molecular_function|	2	0.7	0.0846	0.543	0.7846	1.44494	-2	5.6	-1.19 : 289743.23-P2	3.17 : 284583.23-P1
S0027	GAS1	A1	R3	100133046	KIR3DL3	killer cell immunoglobulin-like receptor three domains long cytoplasmic tail 3	None	None	1	0	0	0.68	0	0	-2	2.8	1.56 : 55235882.23-ENST00000291860.1
S0027	GAS1	A1	R3	1438	CSF2RA	colony stimulating factor 2 receptor, alpha, low-affinity (granulocyte-macrophage)	cytokine-mediated signaling pathway|	receptor activity|cytokine receptor activity|	1	0	0	0.68	0	0	-1.8	2	-0.335 : 1387581.23-P1P2
S0027	GAS1	A1	R3	56108	PCDHGA7	protocadherin gamma subfamily A, 7	homophilic cell adhesion|	calcium ion binding|	2	0	0	0.68	0	0	-2.7	2	-1.85 : 140762201.23-P1P2	-1.19 : 140762054.23-P1P2
S0027	GAS1	A1	R3	2324	FLT4	fms-related tyrosine kinase 4	positive regulation of protein phosphorylation|positive regulation of endothelial cell proliferation|vasculature development|lymph vessel development|lymphangiogenesis|lymphangiogenesis|sprouting angiogenesis|transmembrane receptor protein tyrosine kinase signaling pathway|positive regulation of cell proliferation|positive regulation of cell proliferation|positive regulation vascular endothelial …	transmembrane receptor protein tyrosine kinase activity|vascular endothelial growth factor-activated receptor activity|vascular endothelial growth factor-activated receptor activity|protein binding|ATP binding|growth factor binding|protein phosphatase binding|	1	-0.1	0.00132	0.674	-0.09868	-0.146409	-2.7	2	-1.51 : 180076760.23-P1P2
S0027	GAS1	A1	R3	4253	CTAGE5	CTAGE family, member 5	positive regulation of catalytic activity|	enzyme activator activity|	2	-2.8	1.1	0.168	-1.7	-10.119	-8	4.1	-4.25 : 39736225.23-P1P2	2.99 : 39736378.23-P1P2
S0027	GAS1	A1	R3	8600	TNFSF11	tumor necrosis factor (ligand) superfamily, member 11	ossification|osteoclast proliferation|monocyte chemotaxis|immune response|activation of JUN kinase activity|organ morphogenesis|cytokine-mediated signaling pathway|osteoclast differentiation|osteoclast differentiation|osteoclast differentiation|tumor necrosis factor-mediated signaling pathway|mammary gland epithelial cell proliferation|positive regulation of homotypic cell-cell adhesion|positive …	cytokine activity|cytokine activity|tumor necrosis factor receptor binding|tumor necrosis factor receptor superfamily binding|	1	0	0	0.68	0	0	-2	1.8	0.398 : 43148238.23-P1P2
S0027	GAS1	A1	R3	29930	PCDHB1	protocadherin beta 1	homophilic cell adhesion|	calcium ion binding|	2	-5.2	3.37	0.0317	-1.83	-57.7287	-13	2.2	-6.65 : 140430558.23-ENST00000306549.3	2.52 : 140430933.23-ENST00000306549.3
S0027	GAS1	A1	R3	10253	SPRY2	sprouty homolog 2 (Drosophila)	epidermal growth factor receptor signaling pathway|sensory perception of sound|negative regulation of cell proliferation|fibroblast growth factor receptor signaling pathway|positive regulation of gene expression|negative regulation of peptidyl-threonine phosphorylation|positive regulation of peptidyl-serine phosphorylation|negative regulation of Ras GTPase activity|negative regulation of fibrobla…	protein binding|protein kinase binding|protein serine/threonine kinase inhibitor activity|protein serine/threonine kinase activator activity|	1	-1.4	0.518	0.29	-0.882	-3.04138	-4.6	2	-2.88 : 80915427.23-P1P2
S0027	GAS1	A1	R3	83483	PLVAP	plasmalemma vesicle associated protein	MAPK cascade|positive regulation of cellular extravasation|tumor necrosis factor-mediated signaling pathway|	protein binding|protein homodimerization activity|	3	-0.1	0.0167	0.631	-0.0833	-0.132013	-2.5	5	-1.69 : 17488299.23-P1	-1.6 : 17488324.23-P1	2.56 : 17463241.23-P2
S0027	GAS1	A1	R3	22918	CD93	CD93 molecule	phagocytosis|viral process|single organismal cell-cell adhesion|macrophage activation|	complement component C1q binding|receptor activity|calcium ion binding|protein binding|carbohydrate binding|	2	1.5	0.818	0.21	2.318	11.0381	-2	7.4	3.06 : 23067252.23-P1P2	4.22 : 23067163.23-P1P2
S0027	GAS1	A1	R3	285489	DOK7	docking protein 7	neuromuscular junction development|receptor clustering|positive regulation of protein tyrosine kinase activity|	insulin receptor binding|protein kinase binding|phosphatidylinositol binding|	3	0	0	0.68	0	0	-3	3.6	-1.72 : 3464947.23-P1P2	1.25 : 3464751.23-P1P2	2.23 : 3464911.23-P1P2
S0027	GAS1	A1	R3	10505	SEMA4F	sema domain, immunoglobulin domain (Ig), transmembrane domain (TM) and short cytoplasmic domain, (semaphorin) 4F	cell-cell signaling|nervous system development|axon guidance|negative regulation of axon extension|retinal ganglion cell axon guidance|	receptor activity|	2	-0.1	0.0021	0.671	-0.0979	-0.145902	-2.7	3.9	-1.63 : 74881290.23-P1P2	2.02 : 74881199.23-P1P2
S0027	GAS1	A1	R3	2719	GPC3	glypican 3	retinoid metabolic process|branching involved in ureteric bud morphogenesis|carbohydrate metabolic process|glycosaminoglycan biosynthetic process|glycosaminoglycan catabolic process|phototransduction, visible light|anatomical structure morphogenesis|anterior/posterior axis specification|body morphogenesis|negative regulation of peptidase activity|glycosaminoglycan metabolic process|chondroitin su…	protein binding|heparan sulfate proteoglycan binding|peptidyl-dipeptidase inhibitor activity|	3	4.3	3.43	0.0303	7.73	255.116	-0.2	13	-1.77 : 133120038.23-P1P2	1.24 : 133119733.23-P1P2	6.6 : 133119766.23-P1P2
S0027	GAS1	A1	R3	1949	EFNB3	ephrin-B3	cell-cell signaling|nervous system development|axon guidance|adult walking behavior|viral process|axon choice point recognition|ephrin receptor signaling pathway|	transmembrane-ephrin receptor activity|ephrin receptor binding|	2	0	0	0.68	0	0	-2	2.7	1.03 : 7608268.23-P1P2	1.66 : 7608193.23-P1P2
S0027	GAS1	A1	R3	25805	BAMBI	BMP and activin membrane-bound inhibitor	transforming growth factor beta receptor signaling pathway|positive regulation of cell proliferation|regulation of cell shape|positive regulation of epithelial to mesenchymal transition|cell migration|negative regulation of transforming growth factor beta receptor signaling pathway|negative regulation of transforming growth factor beta receptor signaling pathway|negative regulation of transformin…	frizzled binding|type II transforming growth factor beta receptor binding|	3	0	0	0.68	0	0	-2	3.6	0.557 : 28966269.23-P1P2	0.924 : 28966357.23-P1P2	2.44 : 28966209.23-P1P2
S0027	GAS1	A1	R3	388512	CLEC17A	C-type lectin domain family 17, member A	None	mannose binding|fucose binding|metal ion binding|	1	-1	0.294	0.385	-0.706	-1.83377	-3.7	2	-2.41 : 14693693.23-P1P2
S0027	GAS1	A1	R3	161198	CLEC14A	C-type lectin domain family 14, member A	None	carbohydrate binding|	1	-2.1	0.864	0.2	-1.236	-6.18	-6	1.6	-3.48 : 38725496.23-P1P2
S0027	GAS1	A1	R3	5801	PTPRR	protein tyrosine phosphatase, receptor type, R	in utero embryonic development|protein dephosphorylation|peptidyl-tyrosine dephosphorylation|	protein tyrosine phosphatase activity|transmembrane receptor protein tyrosine phosphatase activity|protein binding|protein kinase binding|	1	0	0	0.68	0	0	-1.8	2	-1.19 : 71314629.23-P1P2
S0027	GAS1	A1	R3	2615	LRRC32	leucine rich repeat containing 32	positive regulation of gene expression|negative regulation of activated T cell proliferation|negative regulation of cytokine secretion|	None	1	-0.5	0.0926	0.53	-0.4074	-0.768679	-2.7	2	-1.92 : 76382068.23-P1P2
S0027	GAS1	A1	R3	917	CD3G	CD3g molecule, gamma (CD3-TCR complex)	protein complex assembly|establishment or maintenance of cell polarity|cell surface receptor signaling pathway|protein transport|T cell costimulation|Fc-gamma receptor signaling pathway involved in phagocytosis|T cell activation|innate immune response|regulation of immune response|T cell receptor signaling pathway|regulation of lymphocyte apoptotic process|	transmembrane signaling receptor activity|receptor signaling complex scaffold activity|T cell receptor binding|protein heterodimerization activity|	3	2.3	1.79	0.101	4.09	40.495	-1	10	1.98 : 118214827.23-P1P2	3.66 : 118215053.23-P1P2	5.15 : 118214876.23-P1P2
S0027	GAS1	A1	R3	3998	LMAN1	lectin, mannose-binding, 1	protein folding|ER to Golgi vesicle-mediated transport|endoplasmic reticulum organization|Golgi organization|blood coagulation|positive regulation of organelle organization|protein N-linked glycosylation via asparagine|post-translational protein modification|cellular protein metabolic process|	protein binding|mannose binding|metal ion binding|unfolded protein binding|	2	-0.4	0.0446	0.583	-0.3554	-0.609605	-2.7	2	-1.9 : 57026694.23-P1P2	0.454 : 57026830.23-P1P2
S0027	GAS1	A1	R3	84824	FCRLA	Fc receptor-like A	cell differentiation|	None	1	0	0	0.68	0	0	-2	2.8	1.76 : 161676891.23-P1P2
S0027	GAS1	A1	R3	92140	MTDH	metadherin	negative regulation of transcription from RNA polymerase II promoter|positive regulation of autophagy|lipopolysaccharide-mediated signaling pathway|negative regulation of apoptotic process|positive regulation of I-kappaB kinase/NF-kappaB signaling|positive regulation of angiogenesis|positive regulation of NF-kappaB transcription factor activity|positive regulation of protein kinase B signaling|ti…	RNA polymerase II transcription factor binding|transcription coactivator activity|double-stranded RNA binding|protein binding|poly(A) RNA binding|NF-kappaB binding|	4	3.3	2	0.089	5.3	59.5506	-1.1	11	-1.62 : 98656351.23-P1P2	-1.62 : 98656354.23-P1P2	2.62 : 98656414.23-P1P2	5.83 : 98656408.23-P1P2
S0027	GAS1	A1	R3	81693	AMN	amnion associated transmembrane protein	vitamin metabolic process|water-soluble vitamin metabolic process|receptor-mediated endocytosis|multicellular organismal development|excretion|cobalamin metabolic process|cobalamin transport|lipoprotein metabolic process|Golgi to plasma membrane protein transport|small molecule metabolic process|	receptor binding|	6	-2.6	1.22	0.147	-1.38	-9.38776	-7.7	6.7	-4.45 : 103394850.23-P2	-3.97 : 103388977.23-P1	-1.6 : 103388987.23-P1	2.13 : 103388893.23-P1	4.07 : 103394833.23-P2	4.38 : 103394740.23-P2
S0027	GAS1	A1	R3	56475	RPRM	reprimo, TP53 dependent G2 arrest mediator candidate	cell cycle arrest|regulation of mitotic cell cycle|	None	1	1.6	0.441	0.321	2.041	6.35826	-2	6.5	3.75 : 154335280.23-P1P2
S0027	GAS1	A1	R3	22917	ZP1	zona pellucida glycoprotein 1 (sperm receptor)	single fertilization|binding of sperm to zona pellucida|multicellular organism reproduction|	None	1	0	0	0.68	0	0	-2	2.8	1.61 : 60637923.23-P1P2
S0027	GAS1	A1	R3	25849	PARM1	prostate androgen-regulated mucin-like protein 1	positive regulation of telomerase activity|	None	1	0	0	0.68	0	0	-2	1.8	1.4 : 75858220.23-P1P2
S0027	GAS1	A1	R3	4036	LRP2	low density lipoprotein receptor-related protein 2	retinoid metabolic process|protein glycosylation|lipid metabolic process|endocytosis|receptor-mediated endocytosis|phototransduction, visible light|steroid metabolic process|cell proliferation|forebrain development|vitamin D metabolic process|small molecule metabolic process|	calcium ion binding|protein binding|SH3 domain binding|	1	0	0	0.68	0	0	-1.8	2	-0.787 : 170219157.23-P1P2
S0027	GAS1	A1	R3	3822	KLRC2	killer cell lectin-like receptor subfamily C, member 2	cellular defense response|signal transduction|innate immune response|	transmembrane signaling receptor activity|protein binding|carbohydrate binding|	2	-1.5	0.449	0.318	-1.051	-3.30503	-6	3.4	-3.03 : 10588887.23-P1P2	2.06 : 10589110.23-P1P2
S0027	GAS1	A1	R3	23767	FLRT3	fibronectin leucine rich transmembrane protein 3	cell adhesion|axon guidance|biological_process|intracellular signal transduction|	receptor signaling protein activity|protein binding, bridging|	1	-2.9	1.39	0.127	-1.51	-11.8898	-8	1.3	-4.29 : 14318460.23-P1P2
S0027	GAS1	A1	R3	100130933	SMIM6	small integral membrane protein 6	None	None	1	0	0	0.68	0	0	-2	3.7	2.04 : 73642240.23-P1P2
S0027	GAS1	A1	R3	7075	TIE1	tyrosine kinase with immunoglobulin-like and EGF-like domains 1	angiogenesis|vasculogenesis|in utero embryonic development|signal transduction|mesoderm development|negative regulation of angiogenesis|peptidyl-tyrosine phosphorylation|peptidyl-tyrosine phosphorylation|negative regulation of cell migration|response to retinoic acid|plasma membrane fusion|	transmembrane receptor protein tyrosine kinase activity|protein binding|ATP binding|	1	0	0	0.68	0	0	-2	2.8	1.85 : 43766230.23-P1P2
S0027	GAS1	A1	R3	147710	IGSF23	immunoglobulin superfamily, member 23	None	None	3	-1.1	0.195	0.453	-0.905	-1.99779	-5	5.3	-2.66 : 45116645.23-P1P2	0.561 : 45116745.23-P1P2	3.14 : 45116700.23-P1P2
S0027	GAS1	A1	R3	3105	HLA-A	major histocompatibility complex, class I, A	positive regulation of T cell mediated cytotoxicity|positive regulation of T cell mediated cytotoxicity|antigen processing and presentation of peptide antigen via MHC class I|antigen processing and presentation of exogenous peptide antigen via MHC class I, TAP-dependent|antigen processing and presentation of exogenous peptide antigen via MHC class I, TAP-independent|antigen processing and present…	receptor binding|protein binding|beta-2-microglobulin binding|beta-2-microglobulin binding|peptide antigen binding|peptide antigen binding|T cell receptor binding|poly(A) RNA binding|TAP binding|	1	0.3	0.0102	0.642	0.3102	0.483178	-2	3.7	2.45 : 29910979.23-P1P2
S0027	GAS1	A1	R3	3594	IL12RB1	interleukin 12 receptor, beta 1	positive regulation of T cell mediated cytotoxicity|positive regulation of defense response to virus by host|positive regulation of defense response to virus by host|positive regulation of T-helper 1 type immune response|positive regulation of T-helper 1 type immune response|signal transduction|peptidyl-tyrosine phosphorylation|cytokine-mediated signaling pathway|positive regulation of interferon…	cytokine receptor activity|interleukin-12 receptor binding|interleukin-12 receptor activity|interleukin-23 binding|interleukin-23 receptor activity|	3	-1.1	0.203	0.449	-0.897	-1.99777	-5	3.4	-2.69 : 18197794.23-P1P2	2.29 : 18197816.23-P1P2	2.49 : 18197962.23-P1P2
S0027	GAS1	A1	R3	9466	IL27RA	interleukin 27 receptor, alpha	positive regulation of T-helper 1 type immune response|negative regulation of type 2 immune response|immune response|cell surface receptor signaling pathway|positive regulation of interferon-gamma production|regulation of isotype switching to IgG isotypes|defense response to Gram-positive bacterium|interleukin-27-mediated signaling pathway|	transmembrane signaling receptor activity|interleukin-27 receptor activity|	2	0	0	0.68	0	0	-2.7	2	-1.6 : 14142444.23-P1P2	1.43 : 14142549.23-P1P2
S0027	GAS1	A1	R3	151888	BTLA	B and T lymphocyte associated	immune response-regulating cell surface receptor signaling pathway|negative regulation of B cell proliferation|T cell costimulation|negative regulation of alpha-beta T cell proliferation|	receptor activity|	1	0	0	0.68	0	0	-2	1.8	1.19 : 112218516.23-P1P2
S0027	GAS1	A1	R3	23329	TBC1D30	TBC1 domain family, member 30	positive regulation of Rab GTPase activity|	Rab GTPase activator activity|	4	-1.7	0.188	0.456	-1.512	-3.31579	-6	5.1	-3.33 : 65218330.23-P1P2	-0.339 : 65218156.23-P1P2	0.708 : 65218172.23-P1P2	3.36 : 65218139.23-P1P2
S0027	GAS1	A1	R3	333	APLP1	amyloid beta (A4) precursor-like protein 1	mRNA polyadenylation|regulation of translation|endocytosis|apoptotic process|cell adhesion|adenylate cyclase-inhibiting G-protein coupled receptor signaling pathway|nervous system development|organ morphogenesis|extracellular matrix organization|negative regulation of cAMP biosynthetic process|forebrain development|cellular response to norepinephrine stimulus|	protein binding|heparin binding|alpha-2A adrenergic receptor binding|alpha-2B adrenergic receptor binding|alpha-2C adrenergic receptor binding|identical protein binding|transition metal ion binding|	1	0	0	0.68	0	0	-2	1.8	1.04 : 36359359.23-P1P2
S0027	GAS1	A1	R3	3140	MR1	major histocompatibility complex, class I-related	positive regulation of T cell mediated cytotoxicity|cytokine production involved in immune response|antigen processing and presentation of peptide antigen via MHC class I|immune response|signal transduction|interleukin-1 beta production|interleukin-17 production|innate immune response|defense response to Gram-negative bacterium|	MHC class I receptor activity|peptide antigen binding|	1	-1.3	0.446	0.32	-0.854	-2.66875	-4.6	2	-2.73 : 181002329.23-P1P2
S0027	GAS1	A1	R3	57326	PBXIP1	pre-B-cell leukemia homeobox interacting protein 1	multicellular organismal development|cell differentiation|negative regulation of transcription, DNA-templated|	transcription corepressor activity|protein binding|	1	0	0	0.68	0	0	-2	1.8	0.798 : 154928747.23-P1P2
S0027	GAS1	A1	R3	79412	KREMEN2	kringle containing transmembrane protein 2	Wnt signaling pathway|	None	2	1.2	0.241	0.42	1.441	3.43095	-3.5	6.9	-2.19 : 3014062.23-P1P2	3.62 : 3014123.23-P1P2
S0027	GAS1	A1	R3	9365	KL	klotho	acute inflammatory response|carbohydrate metabolic process|energy reserve metabolic process|epidermal growth factor receptor signaling pathway|aging|insulin receptor signaling pathway|fibroblast growth factor receptor signaling pathway|positive regulation of bone mineralization|Fc-epsilon receptor signaling pathway|innate immune response|neurotrophin TRK receptor signaling pathway|phosphatidylino…	beta-glucuronidase activity|signal transducer activity|fibroblast growth factor receptor binding|hormone activity|vitamin D binding|beta-glucosidase activity|fibroblast growth factor binding|	1	-1.1	0.363	0.354	-0.737	-2.08192	-4.6	2	-2.56 : 33590417.23-P1P2
S0027	GAS1	A1	R3	1946	EFNA5	ephrin-A5	nervous system development|axon guidance|regulation of cell-cell adhesion|retinal ganglion cell axon guidance|regulation of Rac GTPase activity|regulation of Rho GTPase activity|regulation of actin cytoskeleton organization|ephrin receptor signaling pathway|positive regulation of peptidyl-tyrosine phosphorylation|negative chemotaxis|regulation of focal adhesion assembly|regulation of insulin secr…	chemorepellent activity|ephrin receptor binding|	3	0	0	0.68	0	0	-1.7	4	-1.3 : 107007077.23-ENST00000333274.6	-0.924 : 107006682.23-ENST00000333274.6	2.02 : 107007031.23-ENST00000333274.6
S0027	GAS1	A1	R3	152404	IGSF11	immunoglobulin superfamily, member 11	cell adhesion|regulation of growth|	None	4	-0.9	0.973	0.183	0.073	0.398907	-3.5	2	-2.41 : 118753805.23-P1P2	-2.36 : 118753878.23-P1P2	-2.36 : 118753881.23-P1P2	-2.06 : 118753725.23-P1P2
S0027	GAS1	A1	R3	149465	WDR65	WD repeat domain 65	None	None	1	2.8	1.78	0.101	4.58	45.3465	-1.1	9	4.92 : 43637898.23-P1P2
S0027	GAS1	A1	R3	51256	TBC1D7	TBC1 domain family, member 7	positive regulation of protein ubiquitination|negative regulation of TOR signaling|positive regulation of Rab GTPase activity|activation of Rho GTPase activity|response to growth factor|	Rab GTPase activator activity|protein binding|	1	-0.2	0.0105	0.642	-0.1895	-0.295171	-2.7	2	-1.6 : 13328634.23-P1P2
S0027	GAS1	A1	R3	3113	HLA-DPA1	major histocompatibility complex, class II, DP alpha 1	immune response|cytokine-mediated signaling pathway|antigen processing and presentation of exogenous peptide antigen via MHC class II|antigen processing and presentation of exogenous peptide antigen via MHC class II|T cell costimulation|positive regulation of interferon-gamma production|positive regulation of T cell proliferation|T cell receptor signaling pathway|positive regulation of T cell act…	MHC class II receptor activity|peptide antigen binding|	7	2.7	0.675	0.242	3.375	13.9463	-6.8	11	-4.56 : 33048722.23-P2	-2.73 : 33048796.23-P2	-1.04 : 33048757.23-P2	0.278 : 33048659.23-P2	1.79 : 33041464.23-P1	1.96 : 33048850.23-P2	5.59 : 33048932.23-P2
S0027	GAS1	A1	R3	2054	STX2	syntaxin 2	intracellular protein transport|signal transduction|acrosome reaction|ectoderm development|organ morphogenesis|regulation of gene expression|cell differentiation|regulation of blood coagulation|	SNAP receptor activity|protein binding|calcium-dependent protein binding|	3	0	0	0.68	0	0	-2.7	2	-1.6 : 131324083.23-P1P2	-1.3 : 131324197.23-P1P2	0.509 : 131324145.23-P1P2
S0027	GAS1	A1	R3	100506736	SLFN12L	schlafen family member 12-like	None	ATP binding|	2	0	0	0.68	0	0	-2	1.8	0.748 : 33864833.23-P1P2	1.43 : 33864852.23-P1P2
S0027	GAS1	A1	R3	56137	PCDHA12	protocadherin alpha 12	homophilic cell adhesion|	calcium ion binding|	1	0	0	0.68	0	0	-1.8	2	-0.151 : 140254801.23-P1P2
S0027	GAS1	A1	R3	9542	NRG2	neuregulin 2	signal transduction|epidermal growth factor receptor signaling pathway|fibroblast growth factor receptor signaling pathway|embryo development|Fc-epsilon receptor signaling pathway|innate immune response|neurotrophin TRK receptor signaling pathway|phosphatidylinositol-mediated signaling|	receptor binding|growth factor activity|	1	0.4	0.0261	0.613	0.4261	0.695106	-2	4.6	2.59 : 139423082.23-P1P2
S0027	GAS1	A1	R3	1945	EFNA4	ephrin-A4	cell-cell signaling|axon guidance|osteoclast differentiation|bone remodeling|ephrin receptor signaling pathway|	transmembrane-ephrin receptor activity|protein binding|ephrin receptor binding|	2	0	0	0.68	0	0	-2	3.7	2.16 : 155036152.23-P1P2	2.22 : 155036035.23-P1P2
S0027	GAS1	A1	R3	4037	LRP3	low density lipoprotein receptor-related protein 3	receptor-mediated endocytosis|	None	2	0	0	0.68	0	0	-2	4.6	1.61 : 33684964.23-P1P2	2.63 : 33684916.23-P1P2
S0027	GAS1	A1	R3	3821	KLRC1	killer cell lectin-like receptor subfamily C, member 1	cell surface receptor signaling pathway|regulation of immune response|	transmembrane signaling receptor activity|carbohydrate binding|	3	-2.5	0.737	0.228	-1.763	-7.73246	-8	4	-4.01 : 10607343.23-P2	1.18 : 10607272.23-P2	2.96 : 10606034.23-P1
S0027	GAS1	A1	R3	5361	PLXNA1	plexin A1	multicellular organismal development|axon guidance|regulation of smooth muscle cell migration|dichotomous subdivision of terminal units involved in salivary gland branching|semaphorin-plexin signaling pathway|	receptor activity|semaphorin receptor activity|	4	-2.2	0.0606	0.565	-2.1394	-3.78655	-6.4	2	-3.82 : 126707223.23-ENST00000393409.2	-1.51 : 126707511.23-ENST00000393409.2	0.146 : 126707229.23-ENST00000393409.2	1.45 : 126707380.23-ENST00000393409.2
S0027	GAS1	A1	R3	120400	NXPE1	neurexophilin and PC-esterase domain family, member 1	None	None	2	0.9	0.15	0.484	1.05	2.16942	-2	5.5	0.188 : 114430805.23-P1P2	3.37 : 114430727.23-P1P2
S0027	GAS1	A1	R3	2322	FLT3	fms-related tyrosine kinase 3	leukocyte homeostasis|myeloid progenitor cell differentiation|pro-B cell differentiation|pro-T cell differentiation|transmembrane receptor protein tyrosine kinase signaling pathway|positive regulation of cell proliferation|negative regulation of cell proliferation|positive regulation of phosphatidylinositol 3-kinase signaling|peptidyl-tyrosine phosphorylation|cytokine-mediated signaling pathway|h…	transmembrane receptor protein tyrosine kinase activity|cytokine receptor activity|vascular endothelial growth factor-activated receptor activity|protein binding|ATP binding|protein homodimerization activity|phosphatidylinositol 3-kinase binding|	6	0	0	0.68	0	0	-2.5	3	-1.85 : 28674962.23-P1P2	-1.7 : 28674845.23-P1P2	-1.19 : 28675073.23-P1P2	-0.254 : 28674819.23-P1P2	0.543 : 28674888.23-P1P2	1.64 : 28674949.23-P1P2
S0027	GAS1	A1	R3	1378	CR1	complement component (3b/4b) receptor 1 (Knops blood group)	complement receptor mediated signaling pathway|complement activation, classical pathway|regulation of complement activation|innate immune response|negative regulation of complement activation, alternative pathway|negative regulation of complement activation, classical pathway|negative regulation of serine-type endopeptidase activity|positive regulation of serine-type endopeptidase activity|	complement component C3b binding|complement component C4b binding|complement component C4b receptor activity|complement component C3b receptor activity|	1	0	0	0.68	0	0	-1.8	2	-0.924 : 207669494.23-P1P2
S0027	GAS1	A1	R3	646862	LOC646862	uncharacterized LOC646862	None	None	1	1.7	0.535	0.285	2.235	7.84211	-1.5	7	3.89 : 58906818.23-P1P2
S0027	GAS1	A1	R3	23033	DOPEY1	dopey family member 1	protein transport|	None	3	0.4	0.0593	0.566	0.4593	0.811484	-2	5.5	-1.41 : 83777233.23-P1P2	2.48 : 83777343.23-P1P2	3.03 : 83777340.23-P1P2
S0027	GAS1	A1	R3	25861	DFNB31	deafness, autosomal recessive 31	retina homeostasis|sensory perception of sound|sensory perception of light stimulus|inner ear receptor stereocilium organization|	protein binding|	1	1.5	0.405	0.333	1.905	5.72072	-2	6.5	3.69 : 117267942.23-P1P2
S0027	GAS1	A1	R3	64108	RTP4	receptor (chemosensory) transporter protein 4	detection of chemical stimulus involved in sensory perception of bitter taste|protein targeting to membrane|	protein binding|	2	-0.7	0.225	0.43	-0.475	-1.10465	-5.5	2	-3.19 : 187086019.23-P1P2	-1.69 : 187085767.23-P1P2
S0027	GAS1	A1	R3	50489	CD207	CD207 molecule, langerin	antigen processing and presentation of peptide antigen via MHC class I|antigen processing and presentation of exogenous peptide antigen via MHC class I, TAP-dependent|antigen processing and presentation of exogenous peptide antigen via MHC class I|defense response to virus|	mannose binding|carbohydrate binding|	2	1.3	0.55	0.278	1.85	6.65468	-2	7.4	2.66 : 71063096.23-P1P2	4.13 : 71063229.23-P1P2
S0027	GAS1	A1	R3	10653	SPINT2	serine peptidase inhibitor, Kunitz type, 2	cellular component movement|negative regulation of endopeptidase activity|negative regulation of endopeptidase activity|	endopeptidase inhibitor activity|serine-type endopeptidase inhibitor activity|	2	0.1	1.75e-06	0.68	0.100002	0.147061	-2	4.6	-1.03 : 38755007.23-P1P2	2.55 : 38754871.23-P1P2
S0027	GAS1	A1	R3	5802	PTPRS	protein tyrosine phosphatase, receptor type, S	cell adhesion|spinal cord development|cerebellum development|hippocampus development|cerebral cortex development|corpus callosum development|extracellular matrix organization|peptidyl-tyrosine dephosphorylation|peptidyl-tyrosine dephosphorylation|	transmembrane receptor protein tyrosine phosphatase activity|protein binding|	3	-0.2	0.0341	0.596	-0.1659	-0.278356	-6.4	2	-3.82 : 5340928.23-P1P2	-1.77 : 5340865.23-P1P2	-1.06 : 5341002.23-P1P2
S0027	GAS1	A1	R3	83849	SYT15	synaptotagmin XV	None	None	4	4.9	3.9	0.0261	8.8	337.165	0.9	14	-0.661 : 46970697.23-P1P2	1.43 : 46970612.23-P1P2	4.1 : 46970860.23-P1P2	7.33 : 46970688.23-P1P2
S0027	GAS1	A1	R3	53834	FGFRL1	fibroblast growth factor receptor-like 1	skeletal system development|heart valve morphogenesis|negative regulation of cell proliferation|fibroblast growth factor receptor signaling pathway|fibroblast growth factor receptor signaling pathway|ventricular septum morphogenesis|diaphragm development|	fibroblast growth factor-activated receptor activity|heparin binding|fibroblast growth factor binding|	1	4.2	4.08	0.0229	8.28	361.572	0.8	12	6.37 : 1003528.23-P1P2
S0027	GAS1	A1	R3	51566	ARMCX3	armadillo repeat containing, X-linked 3	cellular protein localization|positive regulation of transcription from RNA polymerase II promoter|	None	2	-4.1	2.44	0.0703	-1.66	-23.6131	-11	1.4	-5.6 : 100877836.23-P1P2	1.89 : 100878101.23-P1P2
S0027	GAS1	A1	R3	345757	FAM174A	family with sequence similarity 174, member A	None	None	1	0	0	0.68	0	0	-1.8	2	-0.159 : 99870719.23-P1P2
S0027	GAS1	A1	R3	65083	NOL6	nucleolar protein 6 (RNA-associated)	rRNA processing|	RNA binding|poly(A) RNA binding|	1	0	0	0.68	0	0	-2	1.8	0.454 : 33474167.23-P1P2
S0027	GAS1	A1	R3	286006	LSMEM1	leucine-rich single-pass membrane protein 1	None	None	1	0	0	0.68	0	0	-1.9	1.9	0.339 : 112120934.23-P1P2
S0027	GAS1	A1	R3	57476	GRAMD1B	GRAM domain containing 1B	None	None	3	-4.5	2.37	0.0738	-2.13	-28.8618	-11	3	-5.99 : 123396576.23-ENST00000322282.7	2.71 : 123396128.23-ENST00000322282.7	2.95 : 123396114.23-ENST00000322282.7
S0027	GAS1	A1	R3	7293	TNFRSF4	tumor necrosis factor receptor superfamily, member 4	inflammatory response|immune response|cellular defense response|positive regulation of B cell proliferation|tumor necrosis factor-mediated signaling pathway|T cell proliferation|regulation of apoptotic process|negative regulation of sequence-specific DNA binding transcription factor activity|regulation of protein kinase activity|negative regulation of transcription, DNA-templated|negative regulat…	tumor necrosis factor-activated receptor activity|	1	0	0	0.68	0	0	-2	1.8	0.385 : 1149750.23-P1P2
S0027	GAS1	A1	R3	3597	IL13RA1	interleukin 13 receptor, alpha 1	positive regulation of immunoglobulin production|cell surface receptor signaling pathway|positive regulation of B cell proliferation|interleukin-13-mediated signaling pathway|	protein binding|interleukin-13 receptor activity|	1	1.5	0.421	0.327	1.921	5.87462	-2	6.5	3.71 : 117861295.23-P1P2
S0027	GAS1	A1	R3	10199	MPHOSPH10	M-phase phosphoprotein 10 (U3 small nucleolar ribonucleoprotein)	RNA splicing, via transesterification reactions|rRNA processing|RNA processing|RNA splicing|negative regulation of phosphatase activity|	protein binding|poly(A) RNA binding|	1	3.3	2.59	0.0607	5.89	97.0346	-0.6	10	5.46 : 71357748.23-P1P2
S0027	GAS1	A1	R3	10500	SEMA6C	sema domain, transmembrane domain (TM), and cytoplasmic domain, (semaphorin) 6C	axon guidance|	receptor activity|semaphorin receptor binding|	3	0.4	0.0601	0.565	0.4601	0.814336	-2	7.3	1.41 : 151119248.23-P1P2	1.82 : 151119297.23-P1P2	4.2 : 151119245.23-P1P2
S0027	GAS1	A1	R3	79827	CLMP	CXADR-like membrane protein	digestive tract development|	None	1	0.6	0.0615	0.564	0.6615	1.17287	-2	4.6	2.8 : 123066161.23-P1P2
S0027	GAS1	A1	R3	5284	PIGR	polymeric immunoglobulin receptor	detection of chemical stimulus involved in sensory perception of bitter taste|retina homeostasis|immunoglobulin transcytosis in epithelial cells mediated by polymeric immunoglobulin receptor|epidermal growth factor receptor signaling pathway|Fc receptor signaling pathway|receptor clustering|	polymeric immunoglobulin receptor activity|	2	3.1	2.22	0.0815	5.32	65.2761	-1.4	10	-1.51 : 207120267.23-P1P2	5.42 : 207120262.23-P1P2
S0027	GAS1	A1	R3	5314	PKHD1	polycystic kidney and hepatic disease 1 (autosomal recessive)	kidney development|cellular calcium ion homeostasis|positive regulation of cell proliferation|regulation of centrosome duplication|single organismal cell-cell adhesion|regulation of TOR signaling|negative regulation of NF-kappaB transcription factor activity|cilium assembly|homeostatic process|negative regulation of apoptotic process|negative regulation of cellular component movement|negative reg…	receptor activity|protein binding|	1	2.7	1.66	0.108	4.36	40.3704	-1.1	9	4.85 : 51952686.23-P1P2
S0027	GAS1	A1	R3	27076	LYPD3	LY6/PLAUR domain containing 3	cellular component movement|cell-matrix adhesion|	laminin binding|	2	0	0	0.68	0	0	-2.7	2	-1.6 : 43969929.23-P1P2	0.561 : 43969863.23-P1P2
S0027	GAS1	A1	R3	284069	FAM171A2	family with sequence similarity 171, member A2	None	None	3	2.3	0.939	0.187	3.239	17.3209	-1.9	8.4	0.465 : 42441427.23-P1P2	1.19 : 42441273.23-P1P2	4.8 : 42441315.23-P1P2
S0027	GAS1	A1	R3	4352	MPL	MPL proto-oncogene, thrombopoietin receptor	cell surface receptor signaling pathway|blood coagulation|cell proliferation|cytokine-mediated signaling pathway|platelet activation|regulation of chemokine production|homeostasis of number of cells|	transmembrane signaling receptor activity|cytokine receptor activity|	2	0	0	0.68	0	0	-2	3.7	-0.924 : 43803365.23-P1P2	2.23 : 43803465.23-P1P2
S0027	GAS1	A1	R3	22883	CLSTN1	calsyntenin 1	cell adhesion|homophilic cell adhesion|	beta-amyloid binding|calcium ion binding|protein binding|kinesin binding|X11-like protein binding|	1	-4.6	3.19	0.0335	-1.41	-42.0896	-11	0.3	-6.0 : 9884288.23-P1P2
S0027	GAS1	A1	R3	10553	HTATIP2	HIV-1 Tat interactive protein 2, 30kDa	angiogenesis|regulation of transcription from RNA polymerase II promoter|apoptotic process|viral process|cell differentiation|negative regulation of apoptotic process|regulation of angiogenesis|nuclear import|oxidation-reduction process|	transcription coactivator activity|protein binding|oxidoreductase activity|	3	9	7.5	0.0007	16.5	23571.4	6	22	-1.6 : 20385348.23-P1P2	2.94 : 20385564.23-P1P2	11.3 : 20385340.23-P1P2
S0027	GAS1	A1	R3	11141	IL1RAPL1	interleukin 1 receptor accessory protein-like 1	heterophilic cell-cell adhesion|signal transduction|regulation of neuron projection development|neuron differentiation|negative regulation of exocytosis|positive regulation of dendrite morphogenesis|calcium ion transmembrane transport|presynaptic membrane assembly|	receptor binding|voltage-gated calcium channel activity|protein binding|	1	0.6	0.0638	0.563	0.6638	1.17904	-2	4.6	2.81 : 28605170.23-P1P2
S0027	GAS1	A1	R3	8608	RDH16	retinol dehydrogenase 16 (all-trans)	lipid metabolic process|oxidation-reduction process|	retinol dehydrogenase activity|electron carrier activity|	2	0	0	0.68	0	0	-2.7	2	-1.51 : 57351515.23-P1P2	-0.432 : 57351730.23-P1P2
S0027	GAS1	A1	R3	55742	PARVA	parvin, alpha	sprouting angiogenesis|outflow tract septum morphogenesis|establishment or maintenance of cell polarity|regulation of cell shape|actin cytoskeleton reorganization|heterotypic cell-cell adhesion|cell junction assembly|substrate adhesion-dependent cell spreading|cilium morphogenesis|actin-mediated cell contraction|smooth muscle cell chemotaxis|	actin binding|protein binding|	1	0	0	0.68	0	0	-2	1.8	1.45 : 12398891.23-P1P2
S0027	GAS1	A1	R3	5621	PRNP	prion protein	negative regulation of protein phosphorylation|cellular copper ion homeostasis|response to oxidative stress|cell cycle arrest|axon guidance|learning or memory|metabolic process|negative regulation of interferon-gamma production|negative regulation of interleukin-17 production|negative regulation of interleukin-2 production|negative regulation of apoptotic process|negative regulation of sequence-s…	copper ion binding|copper ion binding|protein binding|microtubule binding|tubulin binding|identical protein binding|ATP-dependent protein binding|chaperone binding|	5	0	0	0.68	0	0	-5.3	2	-3.09 : 4666918.23-P1P2	-2.41 : 4666754.23-P1P2	-1.19 : 4666855.23-P1P2	-1.19 : 4666852.23-P1P2	-0.303 : 4666824.23-P1P2
S0027	GAS1	A1	R3	924	CD7	CD7 molecule	immune response|transmembrane receptor protein tyrosine kinase signaling pathway|T cell activation|homeostasis of number of cells within a tissue|	receptor activity|	1	0	0	0.68	0	0	-2	1.8	0.798 : 80275540.23-P1P2
S0027	GAS1	A1	R3	81607	PVRL4	poliovirus receptor-related 4	cell adhesion|viral process|cell junction assembly|adherens junction organization|cell-cell junction organization|	protein binding|	2	4	7.49	0.0007	11.49	16414.3	2.1	12.9	5.64 : 161059549.23-P1P2	6.71 : 161059471.23-P1P2
S0027	GAS1	A1	R3	51161	C3ORF18	chromosome 3 open reading frame 18	None	None	2	1.8	0.569	0.274	2.369	8.64599	-3.2	8	-2.36 : 50605203.23-P1P2	4.14 : 50605210.23-P1P2
S0027	GAS1	A1	R3	9687	GREB1	growth regulation by estrogen in breast cancer 1	None	None	2	0	0	0.68	0	0	-1.8	2	-1.06 : 11679814.23-P1P2	-0.991 : 11679665.23-P1P2
S0027	GAS1	A1	R3	942	CD86	CD86 molecule	response to yeast|toll-like receptor signaling pathway|T cell proliferation involved in immune response|negative regulation of T cell anergy|immune response|epidermal growth factor receptor signaling pathway|cell-cell signaling|aging|positive regulation of cell proliferation|fibroblast growth factor receptor signaling pathway|viral process|T cell costimulation|response to interferon-gamma|Fc-epsi…	receptor activity|receptor binding|protein binding|coreceptor activity|	1	0.4	0.0271	0.612	0.4271	0.697876	-2	4.6	2.6 : 121773794.23-P1
S0027	GAS1	A1	R3	286234	SPATA31E1	SPATA31 subfamily E, member 1	spermatogenesis|cell differentiation|	None	1	0	0	0.68	0	0	-2	3.7	2.01 : 90497492.23-P1P2
S0027	GAS1	A1	R3	9445	ITM2B	integral membrane protein 2B	nervous system development|negative regulation of amyloid precursor protein biosynthetic process|extrinsic apoptotic signaling pathway in absence of ligand|	beta-amyloid binding|protein binding|ATP binding|	2	-0.4	0.0559	0.569	-0.3441	-0.604745	-3	4.6	-1.95 : 48807004.23-P1P2	2.82 : 48807162.23-P1P2
S0027	GAS1	A1	R3	3689	ITGB2	integrin, beta 2 (complement component 3 receptor 3 and 4 subunit)	toll-like receptor signaling pathway|apoptotic process|inflammatory response|cell adhesion|leukocyte cell-cell adhesion|cell-matrix adhesion|integrin-mediated signaling pathway|cell-cell signaling|multicellular organismal development|blood coagulation|regulation of cell shape|extracellular matrix organization|neutrophil chemotaxis|toll-like receptor 4 signaling pathway|innate immune response|regu…	glycoprotein binding|receptor activity|protein binding|protein kinase binding|metal ion binding|	4	0	0	0.68	0	0	-4.5	2	-2.6 : 46340923.23-P1P2	-1.51 : 46341261.23-P1P2	-0.924 : 46340836.23-P1P2	1.34 : 46341345.23-P1P2
S0027	GAS1	A1	R3	10509	SEMA4B	sema domain, immunoglobulin domain (Ig), transmembrane domain (TM) and short cytoplasmic domain, (semaphorin) 4B	nervous system development|cell differentiation|	receptor activity|	5	1.4	0.571	0.273	1.971	7.21978	-2.5	7.6	-1.51 : 90727925.23-P1	-1.19 : 90727778.23-P1	1.86 : 90744206.23-P2	4.02 : 90727958.23-P1	4.02 : 90727962.23-P1
S0027	GAS1	A1	R3	4045	LSAMP	limbic system-associated membrane protein	cell adhesion|nervous system development|	protein binding|	3	0	0	0.68	0	0	-2.7	2	-1.77 : 116164477.23-P1P2	-1.19 : 116164616.23-P1P2	-0.924 : 116164672.23-P1P2
S0027	GAS1	A1	R3	26025	PCDHGA12	protocadherin gamma subfamily A, 12	homophilic cell adhesion|	calcium ion binding|	4	0	0	0.68	0	0	-2	4.6	-1.3 : 140809842.23-P1P2	-0.0761 : 140810107.23-P1P2	0.754 : 140810126.23-P1P2	2.64 : 140810096.23-P1P2
S0027	GAS1	A1	R3	54587	MXRA8	matrix-remodelling associated 8	establishment of glial blood-brain barrier|	molecular_function|	1	-2.8	1.37	0.13	-1.43	-11	-8	1.3	-4.26 : 1294051.23-P1P2
S0027	GAS1	A1	R3	57575	PCDH10	protocadherin 10	homophilic cell adhesion|	calcium ion binding|	5	-5.3	1.7	0.105	-3.6	-34.2857	-13	3	-6.85 : 134070308.23-P1	-2.42 : 134070339.23-P1	-1.31 : 134072771.23-P2	-1.06 : 134073105.23-P2	2.99 : 134070425.23-P1
S0027	GAS1	A1	R3	7007	TECTA	tectorin alpha	cell-matrix adhesion|sensory perception of sound|	None	2	2.4	1.21	0.149	3.61	24.2282	-2	9	-1.65 : 120971411.23-ENST00000392793.1	4.71 : 120973284.23-ENST00000264037.2
S0027	GAS1	A1	R3	55243	KIRREL	kin of IRRE like (Drosophila)	negative regulation of protein phosphorylation|excretion|single organismal cell-cell adhesion|positive regulation of actin filament polymerization|	protein binding|myosin binding|	1	0	0	0.68	0	0	-1.8	2	-1.06 : 157963075.23-P1P2
S0027	GAS1	A1	R3	394263	MUC21	mucin 21, cell surface associated	O-glycan processing|post-translational protein modification|cellular protein metabolic process|	None	3	-1.7	1.19	0.151	-0.51	-3.37748	-5.5	2	-3.36 : 30951315.23-P1P2	-2.99 : 30951328.23-P1P2	1.31 : 30951362.23-P1P2
S0027	GAS1	A1	R3	79713	IGFLR1	IGF-like family receptor 1	None	protein binding|	3	-0.5	0.179	0.465	-0.321	-0.690323	-3.4	5	-2.05 : 36233647.23-P1	-1.92 : 36235672.23-P2	2.63 : 36233358.23-P1
S0027	GAS1	A1	R3	1308	COL17A1	collagen, type XVII, alpha 1	cell-matrix adhesion|epidermis development|extracellular matrix disassembly|extracellular matrix organization|collagen catabolic process|hemidesmosome assembly|hemidesmosome assembly|cell junction assembly|	protein binding|	1	0.1	0.00178	0.672	0.10178	0.151458	-2	3.7	2.31 : 105845734.23-P1P2
S0027	GAS1	A1	R3	26018	LRIG1	leucine-rich repeats and immunoglobulin-like domains 1	None	None	2	-2.8	1.09	0.168	-1.71	-10.1786	-8	4.1	-4.24 : 66551559.23-P1P2	2.92 : 66551857.23-P1P2
S0027	GAS1	A1	R3	387597	ILDR2	immunoglobulin-like domain containing receptor 2	response to glucose|insulin secretion|cell differentiation|pancreas development|homeostasis of number of cells within a tissue|	None	1	2.2	1.02	0.177	3.22	18.1921	-1.4	8	4.39 : 166945083.23-P1P2
S0027	GAS1	A1	R3	657	BMPR1A	bone morphogenetic protein receptor, type IA	in utero embryonic development|mesoderm formation|somitogenesis|Mullerian duct regression|positive regulation of mesenchymal cell proliferation|endocardial cushion formation|transcription from RNA polymerase II promoter|protein phosphorylation|immune response|transforming growth factor beta receptor signaling pathway|ectoderm development|dorsal/ventral axis specification|positive regulation of pa…	sequence-specific DNA binding RNA polymerase II transcription factor activity|protein serine/threonine kinase activity|transmembrane receptor protein serine/threonine kinase activity|receptor signaling protein serine/threonine kinase activity|transforming growth factor beta-activated receptor activity|protein binding|ATP binding|protein homodimerization activity|SMAD binding|metal ion binding|	3	-1.3	0.275	0.4	-1.025	-2.5625	-5	3.4	-2.92 : 88516285.23-P1P2	0.146 : 88516134.23-P1P2	2.5 : 88516196.23-P1P2
S0027	GAS1	A1	R3	433	ASGR2	asialoglycoprotein receptor 2	receptor-mediated endocytosis|cell surface receptor signaling pathway|glycoprotein metabolic process|bone mineralization|regulation of protein stability|lipid homeostasis|	asialoglycoprotein receptor activity|protein binding|carbohydrate binding|	3	-1.1	0.724	0.231	-0.376	-1.62771	-5.4	2	-3.13 : 7018135.23-P1P2	-2.73 : 7018179.23-P1P2	-1.82 : 7018398.23-P1P2
S0027	GAS1	A1	R3	1830	DSG3	desmoglein 3	apoptotic process|cellular component disassembly involved in execution phase of apoptosis|homophilic cell adhesion|	calcium ion binding|	1	-4.9	3.42	0.0304	-1.48	-48.6842	-12	0	-6.31 : 29027671.23-P1P2
S0027	GAS1	A1	R3	54538	ROBO4	roundabout, axon guidance receptor, homolog 4 (Drosophila)	angiogenesis|cell differentiation|regulation of cell migration|negative regulation of cell migration|	receptor activity|	1	2.7	1.65	0.109	4.35	39.9083	-1.1	9	4.84 : 124767764.23-P1P2
S0027	GAS1	A1	R3	80331	DNAJC5	DnaJ (Hsp40) homolog, subfamily C, member 5	synaptic transmission|neurotransmitter secretion|cell death|negative regulation of neuron apoptotic process|	glycoprotein binding|ATP-dependent protein binding|	1	0	0	0.68	0	0	-1.8	2	-1.19 : 62526314.23-P1P2
S0027	GAS1	A1	R3	220296	HEPACAM	hepatic and glial cell adhesion molecule	cell cycle arrest|cell adhesion|cellular protein localization|regulation of growth|	None	1	0	0	0.68	0	0	-2	2.8	1.76 : 124806156.23-P1
S0027	GAS1	A1	R3	346689	KLRG2	killer cell lectin-like receptor subfamily G, member 2	None	carbohydrate binding|	1	0	0	0.68	0	0	-1.8	2	-1.19 : 139168539.23-P1P2
S0027	GAS1	A1	R3	55558	PLXNA3	plexin A3	multicellular organismal development|axon guidance|hippocampus development|pyramidal neuron development|negative regulation of axon extension involved in axon guidance|negative chemotaxis|positive regulation of cytoskeleton organization|semaphorin-plexin signaling pathway|	transmembrane signaling receptor activity|protein binding|semaphorin receptor activity|	8	-1.4	0.381	0.345	-1.019	-2.95362	-7	6.3	-3.54 : 153686506.23-P1	-2.85 : 153694470.23-P2	0.182 : 153694271.23-P2	2.38 : 153694579.23-P2	2.62 : 153686422.23-P1	2.97 : 153686459.23-P1	2.97 : 153686462.23-P1	4.02 : 153686493.23-P1
S0027	GAS1	A1	R3	5346	PLIN1	perilipin 1	lipid metabolic process|triglyceride catabolic process|small molecule metabolic process|	lipid binding|	1	0.6	0.06	0.565	0.66	1.16814	-2	4.6	2.79 : 90222637.23-P1P2
S0027	GAS1	A1	R3	1944	EFNA3	ephrin-A3	cell-cell signaling|axon guidance|ephrin receptor signaling pathway|ephrin receptor signaling pathway|	transmembrane-ephrin receptor activity|ephrin receptor binding|	3	0.7	0.248	0.415	0.948	2.28434	-2	7.3	2.16 : 155036152.23-P1	2.22 : 155036035.23-P1	4.21 : 155051194.23-P2
S0027	GAS1	A1	R3	147495	APCDD1	adenomatosis polyposis coli down-regulated 1	hair follicle development|Wnt signaling pathway|negative regulation of Wnt signaling pathway|astrocyte cell migration|	Wnt-protein binding|	3	-1.8	0.427	0.326	-1.373	-4.21166	-5.5	2	-3.34 : 10454580.23-P1P2	0.093 : 10454111.23-P1P2	0.398 : 10454504.23-P1P2
S0027	GAS1	A1	R3	84133	ZNRF3	zinc and ring finger 3	ubiquitin-dependent protein catabolic process|protein ubiquitination|protein ubiquitination|Wnt receptor catabolic process|canonical Wnt signaling pathway|Wnt signaling pathway, planar cell polarity pathway|stem cell proliferation|negative regulation of canonical Wnt signaling pathway|negative regulation of non-canonical Wnt signaling pathway|	ubiquitin-protein transferase activity|frizzled binding|protein binding|zinc ion binding|ligase activity|	2	0	0	0.68	0	0	-1.8	2	-1.19 : 29279368.23-P1P2	1.41 : 29279435.23-P1P2
S0027	GAS1	A1	R3	5156	PDGFRA	platelet-derived growth factor receptor, alpha polypeptide	luteinization|in utero embryonic development|cell activation|epidermal growth factor receptor signaling pathway|positive regulation of cytosolic calcium ion concentration|estrogen metabolic process|positive regulation of cell proliferation|fibroblast growth factor receptor signaling pathway|negative regulation of platelet activation|positive regulation of phospholipase C activity|positive regulat…	transmembrane receptor protein tyrosine kinase activity|platelet-derived growth factor alpha-receptor activity|platelet-derived growth factor alpha-receptor activity|vascular endothelial growth factor-activated receptor activity|platelet-derived growth factor receptor binding|protein binding|ATP binding|vascular endothelial growth factor binding|protein homodimerization activity|platelet-derived …	5	0.2	0.0081	0.645	0.2081	0.322636	-2	5.4	0.552 : 55095247.23-ENST00000257290.5	0.924 : 55095182.23-ENST00000257290.5	2.32 : 55095290.23-ENST00000257290.5	3.09 : 55095297.23-ENST00000257290.5	3.09 : 55095210.23-ENST00000257290.5
S0027	GAS1	A1	R3	57497	LRFN2	leucine rich repeat and fibronectin type III domain containing 2	None	None	3	0	0	0.68	0	0	-4.5	2	-2.81 : 40555158.23-P1P2	-1.23 : 40555413.23-P1P2	-1.06 : 40555308.23-P1P2
S0027	GAS1	A1	R3	54567	DLL4	delta-like 4 (Drosophila)	negative regulation of transcription from RNA polymerase II promoter|angiogenesis|patterning of blood vessels|blood vessel remodeling|cardiac ventricle morphogenesis|cardiac atrium morphogenesis|ventricular trabecula myocardium morphogenesis|pericardium morphogenesis|signal transduction|Notch signaling pathway|Notch receptor processing|visual perception|blood circulation|negative regulation of ce…	Notch binding|calcium ion binding|	4	0	0	0.68	0	0	-2.6	3	-1.85 : 41221379.23-P1P2	-0.652 : 41221370.23-P1P2	-0.546 : 41221446.23-P1P2	1.78 : 41221265.23-P1P2
S0027	GAS1	A1	R3	8641	PCDHGB4	protocadherin gamma subfamily B, 4	cell adhesion|homophilic cell adhesion|calcium-dependent cell-cell adhesion|	calcium ion binding|	1	0.3	0.0112	0.64	0.3112	0.48625	-2	3.7	2.46 : 140766919.23-P1P2
S0027	GAS1	A1	R3	10970	CKAP4	cytoskeleton-associated protein 4	None	poly(A) RNA binding|	3	0	0	0.68	0	0	-2	4.6	-0.924 : 106641858.23-P1P2	-0.924 : 106641855.23-P1P2	2.59 : 106641845.23-P1P2
S0027	GAS1	A1	R3	22801	ITGA11	integrin, alpha 11	osteoblast differentiation|substrate-dependent cell migration|cell adhesion|cell-matrix adhesion|integrin-mediated signaling pathway|muscle organ development|extracellular matrix organization|cell adhesion mediated by integrin|collagen-activated signaling pathway|	collagen binding|collagen receptor activity|metal ion binding|	1	0.6	0.0638	0.563	0.6638	1.17904	-2	4.6	2.81 : 68724616.23-P1P2
S0027	GAS1	A1	R3	29969	MDFIC	MyoD family inhibitor domain containing	transcription, DNA-templated|activation of JUN kinase activity|viral process|regulation of Wnt signaling pathway|negative regulation of protein import into nucleus|negative regulation of transcription, DNA-templated|positive regulation of transcription, DNA-templated|positive regulation of viral transcription|	protein binding|transcription factor binding|cyclin binding|Tat protein binding|	2	-0.8	0.167	0.476	-0.633	-1.32983	-4	4.5	-2.3 : 114562299.23-P1P2	2.65 : 114562055.23-P1P2
S0027	GAS1	A1	R3	400746	NCMAP	noncompact myelin associated protein	positive regulation of myelination|peripheral nervous system myelin formation|	structural constituent of myelin sheath|	3	-1.5	0.968	0.184	-0.532	-2.8913	-5.4	2	-3.09 : 24882454.23-P1P2	-2.89 : 24882507.23-P1P2	-0.246 : 24882073.23-P1P2
S0027	GAS1	A1	R3	23705	CADM1	cell adhesion molecule 1	liver development|apoptotic process|homophilic cell adhesion|heterophilic cell-cell adhesion|spermatogenesis|synapse assembly|brain development|cell recognition|cell recognition|unidimensional cell growth|calcium-independent cell-cell adhesion|cell differentiation|cell junction assembly|adherens junction organization|susceptibility to natural killer cell mediated cytotoxicity|susceptibility to na…	receptor binding|receptor binding|protein binding|protein C-terminus binding|PDZ domain binding|protein homodimerization activity|cell adhesion molecule binding|	1	0	0	0.68	0	0	-2	3.7	2.23 : 115375240.23-P1P2
S0027	GAS1	A1	R3	5638	PRRG1	proline rich Gla (G-carboxyglutamic acid) 1	None	calcium ion binding|	3	-1.2	0.598	0.264	-0.602	-2.2803	-6.3	3	-3.62 : 37208343.23-P1P2	-2.25 : 37208450.23-P1P2	1.56 : 37208319.23-P1P2
S0027	GAS1	A1	R3	56097	PCDHGC5	protocadherin gamma subfamily C, 5	homophilic cell adhesion|	calcium ion binding|	1	-0.3	0.0457	0.582	-0.2543	-0.436942	-2.7	2	-1.77 : 140868635.23-P1P2
S0027	GAS1	A1	R3	84502	JPH4	junctophilin 4	learning|regulation of synaptic plasticity|neuromuscular process controlling balance|regulation of ryanodine-sensitive calcium-release channel activity|calcium ion transport into cytosol|	None	2	0	0	0.68	0	0	-2.7	2	-1.6 : 24048147.23-P1P2	-0.453 : 24048046.23-P1P2
S0027	GAS1	A1	R3	89766	UMODL1	uromodulin-like 1	negative regulation of peptidase activity|	calcium ion binding|peptidase inhibitor activity|	4	-3.7	0.746	0.226	-2.954	-13.0708	-9.1	2	-5.21 : 43482859.23-P1P2	-2.25 : 43482879.23-P1P2	-1.31 : 43482778.23-P1P2	-0.0756 : 43482869.23-P1P2
S0027	GAS1	A1	R3	285315	C3ORF33	chromosome 3 open reading frame 33	metabolic process|regulation of sequence-specific DNA binding transcription factor activity|negative regulation of ERK1 and ERK2 cascade|	nucleic acid binding|hydrolase activity, acting on ester bonds|	1	-1.3	0.447	0.319	-0.853	-2.67398	-4.6	2	-2.73 : 155524148.23-P1P2
S0027	GAS1	A1	R3	387837	CLEC12B	C-type lectin domain family 12, member B	None	carbohydrate binding|	1	-0.2	0.0105	0.642	-0.1895	-0.295171	-2.7	2	-1.6 : 10162633.23-P1P2
S0027	GAS1	A1	R3	83417	FCRL4	Fc receptor-like 4	immune system process|	protein binding|	3	0	0	0.68	0	0	-2	1.8	0.561 : 157568204.23-P1P2	1.0 : 157567995.23-P1P2	1.16 : 157567999.23-P1P2
S0027	GAS1	A1	R3	4277	MICB	MHC class I polypeptide-related sequence B	immune response-activating cell surface receptor signaling pathway|immune response|response to oxidative stress|response to heat|viral process|cytolysis|antigen processing and presentation|response to retinoic acid|gamma-delta T cell activation|negative regulation of defense response to virus by host|regulation of immune response|	natural killer cell lectin-like receptor binding|	3	0.6	0.194	0.454	0.794	1.7489	-2	5.5	2.27 : 31465705.23-P1	2.86 : 31465552.23-P1	3.3 : 31465566.23-P1
S0027	GAS1	A1	R3	27040	LAT	linker for activation of T cells	immune response|integrin-mediated signaling pathway|Ras protein signal transduction|blood coagulation|positive regulation of signal transduction|calcium-mediated signaling|platelet activation|intracellular signal transduction|Fc-epsilon receptor signaling pathway|T cell activation|mast cell degranulation|innate immune response|T cell receptor signaling pathway|regulation of T cell activation|	SH3/SH2 adaptor activity|protein binding|protein kinase binding|	3	-0.6	0.173	0.469	-0.427	-0.910448	-5.5	2	-3.38 : 28996042.23-P1P2	-1.69 : 28996231.23-P1P2	0.43 : 28996152.23-P1P2
S0027	GAS1	A1	R3	84465	MEGF11	multiple EGF-like-domains 11	retina layer formation|homotypic cell-cell adhesion|	None	1	0	0	0.68	0	0	-2	1.8	0.834 : 66546147.23-P1P2
S0027	GAS1	A1	R3	3604	TNFRSF9	tumor necrosis factor receptor superfamily, member 9	apoptotic process|negative regulation of cell proliferation|protein homotrimerization|negative regulation of interleukin-10 secretion|negative regulation of interleukin-12 secretion|	receptor activity|cytokine binding|	1	1.3	0.284	0.394	1.584	4.0203	-2	5.6	3.45 : 8000944.23-P1P2
S0027	GAS1	A1	R3	728577	CNTNAP3B	contactin associated protein-like 3B	cell adhesion|	None	1	2.5	1.4	0.126	3.9	30.9524	-1.2	9	4.67 : 43684458.23-P1P2
S0027	GAS1	A1	R3	387804	VSTM5	V-set and transmembrane domain containing 5	None	None	2	0	0	0.68	0	0	-2	2.8	-0.439 : 93584041.23-P1P2	1.93 : 93583830.23-P1P2
S0027	GAS1	A1	R3	10335	MRVI1	murine retrovirus integration site 1 homolog	blood coagulation|	protein binding|	1	0.8	0.121	0.505	0.921	1.82376	-2	5.6	3.03 : 10715222.23-P1P2
S0027	GAS1	A1	R3	57110	HRASLS	HRAS-like suppressor	lipid catabolic process|	transferase activity|hydrolase activity|	1	0	0	0.68	0	0	-2	1.8	1.16 : 192958836.23-P1P2
S0027	GAS1	A1	R3	11010	GLIPR1	GLI pathogenesis-related 1	cellular lipid metabolic process|small molecule metabolic process|	None	2	-0.1	0.00698	0.657	-0.09302	-0.141583	-2.7	2	-1.69 : 75874578.23-P1P2	0.339 : 75874381.23-P1P2
S0027	GAS1	A1	R3	147664	ERVV-1	endogenous retrovirus group V, member 1	None	None	1	0	0	0.68	0	0	-1.8	2	-0.237 : 53516916.23-P1P2
S0027	GAS1	A1	R3	54900	LAX1	lymphocyte transmembrane adaptor 1	inactivation of MAPK activity|immune response|intracellular signal transduction|B cell activation|immunoglobulin secretion|antigen receptor-mediated signaling pathway|negative regulation of T cell activation|	protein binding|protein kinase binding|SH2 domain binding|	2	-0.1	0.014	0.634	-0.086	-0.135647	-2.7	2	-1.77 : 203734172.23-P1P2	-1.41 : 203734158.23-P1P2
S0027	GAS1	A1	R3	56103	PCDHGB2	protocadherin gamma subfamily B, 2	homophilic cell adhesion|	calcium ion binding|	1	0	0	0.68	0	0	-1.8	2	-1.49 : 140739342.23-P1P2
S0027	GAS1	A1	R3	196740	VSTM4	V-set and transmembrane domain containing 4	None	None	2	0	0	0.68	0	0	-1.8	2	-1.41 : 50323699.23-P1P2	-1.41 : 50323702.23-P1P2
S0027	GAS1	A1	R3	148109	FAM187B	family with sequence similarity 187, member B	None	None	2	0	0	0.68	0	0	-2.7	2	-1.51 : 35720157.23-P1P2	-0.924 : 35719633.23-P1P2
S0027	GAS1	A1	R3	643988	C1ORF233	chromosome 1 open reading frame 233	None	None	5	0.3	0.0496	0.579	0.3496	0.6038	-3	5.3	-1.99 : 1535630.23-P1P2	2.0 : 1535619.23-P1P2	2.17 : 1535590.23-P1P2	2.66 : 1535776.23-P1P2	3.39 : 1535601.23-P1P2
S0027	GAS1	A1	R3	4914	NTRK1	neurotrophic tyrosine kinase, receptor, type 1	activation of MAPKK activity|protein phosphorylation|transmembrane receptor protein tyrosine kinase signaling pathway|activation of adenylate cyclase activity|activation of phospholipase C activity|small GTPase mediated signal transduction|Ras protein signal transduction|axon guidance|aging|learning or memory|negative regulation of cell proliferation|response to radiation|developmental programmed…	transmembrane receptor protein tyrosine kinase activity|neurotrophin p75 receptor binding|protein binding|ATP binding|nerve growth factor receptor activity|protein homodimerization activity|neurotrophin binding|ephrin receptor binding|nerve growth factor binding|	4	0	0	0.68	0	0	-2.6	3	-1.69 : 156830327.23-P1P2	-0.546 : 156830620.23-P1P2	0.278 : 156830519.23-P1P2	1.58 : 156830432.23-P1P2
S0027	GAS1	A1	R3	84631	SLITRK2	SLIT and NTRK-like family, member 2	axonogenesis|	None	1	0	0	0.68	0	0	-2	2.8	1.61 : 144898906.23-P1P2
S0027	GAS1	A1	R3	85479	DNAJC5B	DnaJ (Hsp40) homolog, subfamily C, member 5 beta	None	None	5	-1.1	0.248	0.415	-0.852	-2.05301	-6.1	4	-3.89 : 66933593.23-P1	-2.36 : 66933541.23-P1	-0.653 : 66955764.23-P2	0.398 : 66933662.23-P1	2.49 : 66933691.23-P1
S0027	GAS1	A1	R3	64115	C10ORF54	chromosome 10 open reading frame 54	None	None	3	-4.1	2.06	0.0863	-2.04	-23.6385	-11	5	-5.59 : 73533332.23-P1P2	1.88 : 73533424.23-P1P2	3.62 : 73533348.23-P1P2
S0027	GAS1	A1	R3	9860	LRIG2	leucine-rich repeats and immunoglobulin-like domains 2	None	None	1	0	0	0.68	0	0	-1.8	2	-1.3 : 113615815.23-P1P2
S0027	GAS1	A1	R3	23627	PRND	prion protein 2 (dublet)	protein homooligomerization|	None	1	-1	0.318	0.374	-0.682	-1.82353	-3.7	2	-2.46 : 4702426.23-P1P2
S0027	GAS1	A1	R3	83999	KREMEN1	kringle containing transmembrane protein 1	cell communication|Wnt signaling pathway|regulation of canonical Wnt signaling pathway|	protein binding|	4	1.2	0.199	0.451	1.399	3.102	-2.2	8	-1.6 : 29468842.23-P1P2	-1.19 : 29468789.23-P1P2	-0.692 : 29468763.23-P1P2	4.01 : 29468927.23-P1P2
S0027	GAS1	A1	R3	27065	NSG1	neuron specific gene family member 1	dopamine receptor signaling pathway|clathrin coat assembly|	clathrin light chain binding|	2	-4.7	2.84	0.0487	-1.86	-38.193	-12	0.3	-6.11 : 001040101	1.11 : 001040101
S0027	GAS1	A1	R3	401097	C3ORF80	chromosome 3 open reading frame 80	None	None	2	1.7	0.215	0.439	1.915	4.36219	-2	6.5	1.71 : 159943289.23-P1P2	3.98 : 159942972.23-P1P2
S0027	GAS1	A1	R3	728239	MAGED4	melanoma antigen family D, 4	None	None	1	-1.5	0.52	0.289	-0.98	-3.391	-4.6	2	-2.88 : 51927762.23-P1P2
S0027	GAS1	A1	R3	64420	SUSD1	sushi domain containing 1	None	calcium ion binding|	2	-3.3	1.09	0.168	-2.21	-13.1548	-8.9	1.4	-4.74 : 114937776.23-P1P2	-0.924 : 114937850.23-P1P2
S0027	GAS1	A1	R3	203260	CCDC107	coiled-coil domain containing 107	None	None	1	0	0	0.68	0	0	-1.9	1.9	0.0456 : 35658242.23-P1P2
S0027	GAS1	A1	R3	10870	HCST	hematopoietic cell signal transducer	positive regulation of phosphatidylinositol 3-kinase signaling|regulation of immune response|	receptor binding|protein binding|phosphatidylinositol 3-kinase binding|	1	-2.6	1.22	0.147	-1.38	-9.38776	-8	1.4	-4.02 : 36393093.23-P1P2
S0027	GAS1	A1	R3	162461	TMEM92	transmembrane protein 92	None	None	1	1.6	0.432	0.324	2.032	6.2716	-2	6.5	3.73 : 48351261.23-P1P2
S0027	GAS1	A1	R3	3588	IL10RB	interleukin 10 receptor, beta	inflammatory response|immune response|signal transduction|cytokine-mediated signaling pathway|	receptor activity|interleukin-10 receptor activity|protein binding|	2	-1.2	0.318	0.374	-0.882	-2.35829	-4.7	2.9	-2.71 : 34638546.23-P1P2	1.58 : 34638424.23-P1P2
S0027	GAS1	A1	R3	56141	PCDHA7	protocadherin alpha 7	cell adhesion|homophilic cell adhesion|nervous system development|	calcium ion binding|	1	-0.3	0.0457	0.582	-0.2543	-0.436942	-2.7	2	-1.77 : 140213481.23-P1P2
S0027	GAS1	A1	R3	613212	CTXN3	cortexin 3	None	None	1	3.1	2.28	0.0795	5.38	67.673	-0.8	10	5.25 : 126984690.23-P1P2
S0027	GAS1	A1	R3	399947	C11ORF87	chromosome 11 open reading frame 87	None	None	1	0	0	0.68	0	0	-2	2.8	1.64 : 109292700.23-P1P2
S0027	GAS1	A1	R3	146378	C16ORF92	chromosome 16 open reading frame 92	None	None	1	0	0	0.68	0	0	-2	3.7	2.06 : 30034552.23-P1P2
S0027	GAS1	A1	R3	6443	SGCB	sarcoglycan, beta (43kDa dystrophin-associated glycoprotein)	muscle organ development|cardiocyte differentiation|	None	3	0	0	0.68	0	0	-2	4.6	0.00195 : 52904453.23-P1P2	0.0759 : 52904658.23-P1P2	2.64 : 52904557.23-P1P2
S0027	GAS1	A1	R3	116254	GINM1	glycoprotein integral membrane 1	None	None	3	0.3	0.0284	0.611	0.3284	0.53748	-2	6.4	-1.19 : 149887291.23-P1P2	1.74 : 149887299.23-P1P2	3.61 : 149887303.23-P1P2
S0027	GAS1	A1	R3	374973	TEX38	testis expressed 38	None	None	1	0.7	0.0862	0.541	0.7862	1.45323	-2	4.6	2.9 : 47137382.23-P1P2
S0027	GAS1	A1	R3	6354	CCL7	chemokine (C-C motif) ligand 7	monocyte chemotaxis|cellular calcium ion homeostasis|chemotaxis|inflammatory response|immune response|cytoskeleton organization|signal transduction|cell-cell signaling|regulation of cell shape|response to gamma radiation|positive regulation of cell migration|eosinophil chemotaxis|cellular response to ethanol|positive regulation of natural killer cell chemotaxis|	chemokine activity|heparin binding|CCR1 chemokine receptor binding|CCR2 chemokine receptor binding|	2	0	0	0.68	0	0	-1.8	2	-1.41 : 32597145.23-P1P2	0.612 : 32597125.23-P1P2
S0027	GAS1	A1	R3	1896	EDA	ectodysplasin A	immune response|cell-matrix adhesion|signal transduction|ectoderm development|gene expression|cell differentiation|positive regulation of NF-kappaB import into nucleus|odontogenesis of dentin-containing tooth|positive regulation of I-kappaB kinase/NF-kappaB signaling|pigmentation|positive regulation of NF-kappaB transcription factor activity|salivary gland cavitation|hair follicle placode formati…	receptor binding|tumor necrosis factor receptor binding|protein binding|	2	1.7	1.15	0.158	2.85	18.038	-1.4	8	3.36 : 68835845.23-P1P2	4.38 : 68835824.23-P1P2
S0027	GAS1	A1	R3	3112	HLA-DOB	major histocompatibility complex, class II, DO beta	negative regulation of antigen processing and presentation of peptide antigen via MHC class II|immune response|signal transduction|antigen processing and presentation of exogenous peptide antigen via MHC class II|	MHC class II protein complex binding|MHC class II receptor activity|	1	1.4	0.34	0.366	1.74	4.7541	-2	6.5	3.57 : 32785087.23-P1P2
S0027	GAS1	A1	R3	23544	SEZ6L	seizure related 6 homolog (mouse)-like	adult locomotory behavior|cerebellar Purkinje cell layer development|synapse maturation|regulation of protein kinase C signaling|	None	1	0	0	0.68	0	0	-1.8	2	-0.621 : 26565301.23-P1P2
S0027	GAS1	A1	R3	100505591	LRRC3C	leucine rich repeat containing 3C	None	None	2	2.2	1.01	0.179	3.21	17.933	-3	9	-2.19 : 38097659.23-ENST00000377924.4	4.55 : 38097284.23-ENST00000377924.4
S0027	GAS1	A1	R3	8482	SEMA7A	semaphorin 7A, GPI membrane anchor (John Milton Hagen blood group)	osteoblast differentiation|inflammatory response|immune response|integrin-mediated signaling pathway|axon guidance|positive regulation of axon extension|regulation of inflammatory response|positive regulation of macrophage cytokine production|positive regulation of ERK1 and ERK2 cascade|	receptor activity|integrin binding|protein binding|	2	0.3	0.0158	0.632	0.3158	0.499684	-2	5.5	1.45 : 74726387.23-P1P2	3.39 : 74726683.23-P1P2
S0027	GAS1	A1	R3	202052	DNAJC18	DnaJ (Hsp40) homolog, subfamily C, member 18	None	None	2	-1.5	0.418	0.329	-1.082	-3.28875	-5	3.5	-2.96 : 138775438.23-P1P2	2.26 : 138775163.23-P1P2
S0027	GAS1	A1	R3	11326	VSIG4	V-set and immunoglobulin domain containing 4	complement activation, alternative pathway|negative regulation of interleukin-2 production|negative regulation of T cell proliferation|	protein binding|	2	-2.1	0.738	0.228	-1.362	-5.97368	-6.5	2	-3.6 : 65260124.23-P1P2	0.708 : 65260459.23-P1P2
S0027	GAS1	A1	R3	143458	LDLRAD3	low density lipoprotein receptor class A domain containing 3	receptor-mediated endocytosis|regulation of protein processing|	beta-amyloid binding|	4	0	0	0.68	0	0	-2	5.4	-0.0761 : 35965470.23-P1P2	0.398 : 35965382.23-P1P2	1.43 : 35965379.23-P1P2	3.14 : 35965446.23-P1P2
S0027	GAS1	A1	R3	163486	DENND1B	DENN/MADD domain containing 1B	protein transport|positive regulation of Rab GTPase activity|	Rab guanyl-nucleotide exchange factor activity|	1	0	0	0.68	0	0	-2	2.8	1.51 : 197744673.23-P1P2
S0027	GAS1	A1	R3	23423	TMED3	transmembrane emp24 protein transport domain containing 3	protein transport|	None	1	0	0	0.68	0	0	-1.8	2	-1.06 : 79603205.23-P1P2
S0027	GAS1	A1	R3	5792	PTPRF	protein tyrosine phosphatase, receptor type, F	cell adhesion|transmembrane receptor protein tyrosine phosphatase signaling pathway|cell migration|peptidyl-tyrosine dephosphorylation|negative regulation of receptor binding|	protein tyrosine phosphatase activity|protein tyrosine phosphatase activity|transmembrane receptor protein tyrosine phosphatase activity|heparin binding|	2	0.2	0.0122	0.638	0.2122	0.332602	-2	4.6	2.11 : 43996412.23-P1P2	2.68 : 43996464.23-P1P2
S0027	GAS1	A1	R3	100507203	SMLR1	small leucine-rich protein 1	None	None	1	0	0	0.68	0	0	-2	2.8	1.73 : 131148398.23-P1P2
S0027	GAS1	A1	R3	51454	GULP1	GULP, engulfment adaptor PTB domain containing 1	lipid transport|phagocytosis, engulfment|apoptotic process|signal transduction|	signal transducer activity|	4	-0.9	0.343	0.362	-0.557	-1.53867	-4.6	6.5	-2.75 : 189156607.23-P1P2	-2.75 : 189156581.23-P1P2	-1.51 : 189156408.23-P1P2	3.53 : 189157329.23-P1P2
S0027	GAS1	A1	R3	3459	IFNGR1	interferon gamma receptor 1	signal transduction|response to virus|cytokine-mediated signaling pathway|interferon-gamma-mediated signaling pathway|regulation of interferon-gamma-mediated signaling pathway|	interferon-gamma receptor activity|protein binding|cytokine binding|	4	-0.3	0.0128	0.638	-0.2872	-0.450157	-4	3.5	-2.09 : 137540700.23-P1P2	1.4 : 137540617.23-P1P2	1.84 : 137540685.23-P1P2	2.2 : 137540674.23-P1P2
S0027	GAS1	A1	R3	9436	NCR2	natural cytotoxicity triggering receptor 2	cellular defense response|signal transduction|innate immune response|	transmembrane signaling receptor activity|	3	-4.7	2.44	0.0703	-2.26	-32.1479	-12	0.6	-6.2 : 41303097.23-P1P2	-0.208 : 41303072.23-P1P2	0.278 : 41303252.23-P1P2
S0027	GAS1	A1	R3	51744	CD244	CD244 molecule, natural killer cell receptor 2B4	signal transduction|blood coagulation|leukocyte migration|	receptor activity|protein binding|	2	-0.3	0.0409	0.588	-0.2591	-0.440646	-3	4.6	-1.89 : 160832692.23-P1P2	2.74 : 160832719.23-P1P2
S0027	GAS1	A1	R3	341640	FREM2	FRAS1 related extracellular matrix protein 2	morphogenesis of an epithelium|cell communication|homophilic cell adhesion|inner ear development|	calcium ion binding|	1	0.1	0.000727	0.676	0.100727	0.149004	-2	3.7	2.28 : 39260950.23-P1P2
S0027	GAS1	A1	R3	84466	MEGF10	multiple EGF-like-domains 10	skeletal muscle satellite cell activation|skeletal muscle satellite cell differentiation|skeletal muscle satellite cell proliferation|homotypic cell-cell adhesion|recognition of apoptotic cell|regulation of skeletal muscle tissue development|regulation of muscle cell differentiation|muscle cell development|	None	4	2.4	1.05	0.174	3.45	19.8276	-6.7	9.8	-4.44 : 126626296.23-P1P2	1.6 : 126626196.23-P1P2	2.84 : 126626312.23-P1P2	5.17 : 126626183.23-P1P2
S0027	GAS1	A1	R3	6901	TAZ	tafazzin	phospholipid metabolic process|muscle contraction|heart development|skeletal muscle tissue development|hemopoiesis|cardiolipin biosynthetic process|mitochondrial respiratory chain complex I assembly|cardiolipin acyl-chain remodeling|cristae formation|mitochondrial ATP synthesis coupled electron transport|small molecule metabolic process|glycerophospholipid biosynthetic process|cardiac muscle tiss…	1-acylglycerophosphocholine O-acyltransferase activity|	1	0.9	0.139	0.492	1.039	2.11179	-2	5.6	3.08 : 153639675.23-P1P2
S0027	GAS1	A1	R3	2690	GHR	growth hormone receptor	activation of MAPK activity|allantoin metabolic process|citrate metabolic process|2-oxoglutarate metabolic process|succinate metabolic process|oxaloacetate metabolic process|isoleucine metabolic process|valine metabolic process|creatine metabolic process|fatty acid metabolic process|endocytosis|JAK-STAT cascade|hormone-mediated signaling pathway|cytokine-mediated signaling pathway|taurine metabol…	growth hormone receptor activity|protein binding|peptide hormone binding|growth factor binding|protein kinase binding|protein phosphatase binding|SH2 domain binding|protein homodimerization activity|proline-rich region binding|	2	-1.7	1.19	0.151	-0.51	-3.37748	-7	1.4	-3.94 : 42423733.23-P1P2	-2.69 : 42423743.23-P1P2
S0027	GAS1	A1	R3	284348	LYPD5	LY6/PLAUR domain containing 5	None	None	2	-1.6	0.463	0.315	-1.137	-3.60952	-6	4.3	-3.06 : 44306796.23-P2	2.54 : 44306679.23-P2
S0027	GAS1	A1	R3	3655	ITGA6	integrin, alpha 6	cell-substrate junction assembly|cell-matrix adhesion|integrin-mediated signaling pathway|blood coagulation|positive regulation of cell-substrate adhesion|single organismal cell-cell adhesion|positive regulation of cell-cell adhesion|extracellular matrix organization|hemidesmosome assembly|cell-substrate adhesion|cellular response to extracellular stimulus|cell adhesion mediated by integrin|cell …	integrin binding|protein binding|laminin binding|metal ion binding|	2	-2.1	1.86	0.0969	-0.24	-2.47678	-7	1.4	-3.59 : 173292212.23-P1P2	-3.48 : 173292131.23-P1P2
S0027	GAS1	A1	R3	100431172	KLRF2	killer cell lectin-like receptor subfamily F, member 2	natural killer cell degranulation|cytokine secretion|	protein binding|carbohydrate binding|protein homodimerization activity|	1	2.2	0.984	0.182	3.184	17.4945	-1.4	8	4.36 : 10033684.23-P1P2
S0027	GAS1	A1	R3	4855	NOTCH4	notch 4	patterning of blood vessels|cell fate determination|morphogenesis of a branching structure|endothelial cell morphogenesis|transcription initiation from RNA polymerase II promoter|Notch signaling pathway|Notch receptor processing|positive regulation of transcription of Notch receptor target|embryo development|gene expression|hemopoiesis|cell differentiation|mammary gland development|negative regul…	receptor activity|calcium ion binding|protein binding|protein heterodimerization activity|	5	-5.1	1.84	0.0981	-3.26	-33.2314	-13	3.6	-6.64 : 32164359.23-P2	-0.763 : 32191971.23-P1	0.576 : 32164327.23-P2	2.43 : 32164332.23-P2	3.11 : 32164716.23-P2
S0027	GAS1	A1	R3	2047	EPHB1	EPH receptor B1	angiogenesis|axon guidance|peptidyl-tyrosine phosphorylation|optic nerve morphogenesis|central nervous system projection neuron axonogenesis|neurogenesis|establishment of cell polarity|retinal ganglion cell axon guidance|cell-substrate adhesion|regulation of JNK cascade|protein autophosphorylation|ephrin receptor signaling pathway|camera-type eye morphogenesis|detection of temperature stimulus in…	transmembrane-ephrin receptor activity|protein binding|ATP binding|axon guidance receptor activity|	2	0	0	0.68	0	0	-2	2.7	0.948 : 134513812.23-P1P2	1.61 : 134513900.23-P1P2
S0027	GAS1	A1	R3	112770	C1ORF85	chromosome 1 open reading frame 85	intracellular receptor signaling pathway|positive regulation of transcription from RNA polymerase II promoter|	sequence-specific DNA binding transcription factor activity|ligand-activated sequence-specific DNA binding RNA polymerase II transcription factor activity|ligand-dependent nuclear receptor transcription coactivator activity|transcription regulatory region DNA binding|	4	-0.7	0.374	0.347	-0.326	-0.939481	-5.3	4	-3.14 : 156265829.23-P1	-2.25 : 156265499.23-P1	-1.69 : 156261596.23-P2	2.06 : 156265793.23-P1
S0027	GAS1	A1	R3	26103	LRIT1	leucine-rich repeat, immunoglobulin-like and transmembrane domains 1	biological_process|	molecular_function|	1	0	0	0.68	0	0	-2	1.8	0.509 : 86001424.23-P1P2
S0027	GAS1	A1	R3	3714	JAG2	jagged 2	skeletal system development|in utero embryonic development|respiratory system process|cell cycle|Notch signaling pathway|Notch signaling pathway|Notch receptor processing|spermatogenesis|auditory receptor cell fate commitment|morphogenesis of embryonic epithelium|cell differentiation|regulation of cell adhesion|T cell differentiation|regulation of cell migration|regulation of cell proliferation|o…	Notch binding|calcium ion binding|protein binding|growth factor activity|	3	1.5	0.837	0.206	2.337	11.3447	-1.5	6.9	-1.39 : 105635127.23-P1P2	3.81 : 105635604.23-P1P2	3.82 : 105635459.23-P1P2
S0027	GAS1	A1	R3	81557	MAGED4B	melanoma antigen family D, 4B	None	None	2	-1.4	0.387	0.342	-1.013	-2.96199	-4.6	2	-2.88 : 51812523.23-ENST00000335504.5	0.183 : 51812339.23-ENST00000335504.5
S0027	GAS1	A1	R3	51267	CLEC1A	C-type lectin domain family 1, member A	defense response|cell surface receptor signaling pathway|	transmembrane signaling receptor activity|carbohydrate binding|	1	0	0	0.68	0	0	-1.8	2	-0.246 : 10251730.23-P1P2
S0027	GAS1	A1	R3	23670	TMEM2	transmembrane protein 2	multicellular organismal development|	None	2	1	0.146	0.489	1.146	2.34356	-2	5.6	-0.887 : 74383618.23-P1P2	3.38 : 74383884.23-P1P2
S0027	GAS1	A1	R3	4065	LY75	lymphocyte antigen 75	endocytosis|inflammatory response|immune response|	receptor activity|carbohydrate binding|	1	0	0	0.68	0	0	-2	1.8	1.48 : 160761398.23-P1P2
S0027	GAS1	A1	R3	120114	FAT3	FAT atypical cadherin 3	homophilic cell adhesion|multicellular organismal development|	calcium ion binding|	2	-1.3	0.832	0.208	-0.468	-2.25	-4.6	2	-2.99 : 92085257.23-P1P2	-2.46 : 92085306.23-P1P2
S0027	GAS1	A1	R3	4072	EPCAM	epithelial cell adhesion molecule	ureteric bud development|positive regulation of cell proliferation|signal transduction involved in regulation of gene expression|positive regulation of transcription from RNA polymerase II promoter|stem cell differentiation|negative regulation of cell-cell adhesion mediated by cadherin|positive regulation of stem cell proliferation|	protein binding|protein complex binding|	3	-4.5	2.17	0.0826	-2.33	-28.2082	-12	2.3	-6.0 : 47596270.23-P1P2	-0.607 : 47596239.23-P1P2	2.02 : 47596299.23-P1P2
S0027	GAS1	A1	R3	3111	HLA-DOA	major histocompatibility complex, class II, DO alpha	negative regulation of antigen processing and presentation of peptide antigen via MHC class II|immune response|signal transduction|antigen processing and presentation of exogenous peptide antigen via MHC class II|regulation of T cell differentiation|	MHC class II protein complex binding|MHC class II receptor activity|	1	0	0	0.68	0	0	-1.8	2	-1.3 : 32977546.23-P1P2
S0027	GAS1	A1	R3	28955	DEXI	Dexi homolog (mouse)	None	None	2	-1.9	0.646	0.252	-1.254	-4.97619	-5.9	1.6	-3.44 : 11036401.23-P1P2	1.39 : 11036364.23-P1P2
S0027	GAS1	A1	R3	8763	CD164	CD164 molecule, sialomucin	immune response|cell adhesion|heterophilic cell-cell adhesion|negative regulation of cell adhesion|signal transduction|multicellular organismal development|muscle organ development|negative regulation of cell proliferation|hemopoiesis|	protein binding|	1	0	0	0.68	0	0	-1.9	1.9	0.00302 : 109703774.23-P1P2
S0027	GAS1	A1	R3	729873	TBC1D3	TBC1 domain family, member 3	positive regulation of Rab GTPase activity|	Rab GTPase activator activity|	2	-1.4	0.875	0.199	-0.525	-2.63819	-5.5	2	-3.22 : 36358518.23-ENST00000537432.1	-2.46 : 36358297.23-ENST00000537432.1
S0027	GAS1	A1	R3	685	BTC	betacellulin	epidermal growth factor receptor signaling pathway|positive regulation of cell proliferation|fibroblast growth factor receptor signaling pathway|positive regulation of urine volume|Fc-epsilon receptor signaling pathway|negative regulation of apoptotic process|innate immune response|positive regulation of cell differentiation|positive regulation of mitosis|neurotrophin TRK receptor signaling pathw…	epidermal growth factor receptor binding|protein binding|growth factor activity|	2	0	0	0.68	0	0	-2	3.7	-1.06 : 75719922.23-P1P2	2.11 : 75719863.23-P1P2
S0027	GAS1	A1	R3	4920	ROR2	receptor tyrosine kinase-like orphan receptor 2	cartilage condensation|somitogenesis|signal transduction|transmembrane receptor protein tyrosine kinase signaling pathway|Wnt signaling pathway, calcium modulating pathway|JNK cascade|multicellular organismal development|negative regulation of cell proliferation|peptidyl-tyrosine phosphorylation|peptidyl-tyrosine phosphorylation|cell differentiation|positive regulation of cell migration|embryonic…	transmembrane receptor protein tyrosine kinase activity|frizzled binding|protein binding|ATP binding|Wnt-protein binding|	1	0.7	0.0706	0.553	0.7706	1.39349	-2	4.6	2.84 : 94712607.23-P1P2
S0027	GAS1	A1	R3	4883	NPR3	natriuretic peptide receptor 3	skeletal system development|osteoclast proliferation|adenylate cyclase-inhibiting G-protein coupled receptor signaling pathway|negative regulation of adenylate cyclase activity|phospholipase C-activating G-protein coupled receptor signaling pathway|regulation of blood pressure|pancreatic juice secretion|regulation of osteoblast proliferation|positive regulation of urine volume|phosphatidylinosito…	G-protein coupled peptide receptor activity|natriuretic peptide receptor activity|peptide hormone binding|hormone binding|protein homodimerization activity|	1	1.5	0.395	0.338	1.895	5.60651	-2	6.5	3.67 : 32710694.23-P1P2
S0027	GAS1	A1	R3	252995	FNDC5	fibronectin type III domain containing 5	biological_process|response to muscle activity|positive regulation of brown fat cell differentiation|	molecular_function|hormone activity|	1	0	0	0.68	0	0	-1.8	2	-1.06 : 33336866.23-P1P2
S0027	GAS1	A1	R3	3675	ITGA3	integrin, alpha 3 (antigen CD49C, alpha 3 subunit of VLA-3 receptor)	neuron migration|cell-matrix adhesion|integrin-mediated signaling pathway|heart development|blood coagulation|memory|positive regulation of gene expression|positive regulation of epithelial cell migration|positive regulation of cell-substrate adhesion|positive regulation of neuron projection development|extracellular matrix organization|negative regulation of cell projection organization|response…	fibronectin binding|integrin binding|protein binding|collagen binding|protein domain specific binding|laminin binding|metal ion binding|protein heterodimerization activity|	2	-1	0.225	0.43	-0.775	-1.80233	-4.6	2	-2.56 : 48133145.23-P1P2	-0.192 : 48133406.23-P1P2
S0027	GAS1	A1	R3	375387	NRROS	negative regulator of reactive oxygen species	superoxide metabolic process|inflammatory response|immune response|innate immune response|	None	1	0	0	0.68	0	0	-2	2.8	1.51 : 196366556.23-P1P2
S0027	GAS1	A1	R3	56132	PCDHB3	protocadherin beta 3	cell adhesion|homophilic cell adhesion|synaptic transmission|nervous system development|synapse assembly|calcium-dependent cell-cell adhesion|	calcium ion binding|	1	-2.7	1.28	0.139	-1.42	-10.2158	-8	1.4	-4.13 : 140479988.23-P1P2
S0027	GAS1	A1	R3	401067	IQCF3	IQ motif containing F3	None	None	1	-0.2	0.0257	0.614	-0.1743	-0.283876	-2.7	2	-1.69 : 51851534.23-P1
S0027	GAS1	A1	R3	4692	NDN	necdin, melanoma antigen (MAGE) family member	neuron migration|respiratory system process|transcription, DNA-templated|regulation of transcription, DNA-templated|nervous system development|axonal fasciculation|central nervous system development|negative regulation of cell proliferation|glial cell migration|post-embryonic development|sensory perception of pain|regulation of growth|neurotrophin TRK receptor signaling pathway|axon extension|mul…	DNA binding|gamma-tubulin binding|	3	-3.3	1.25	0.142	-2.05	-14.4366	-9	2.9	-4.85 : 23932491.23-P1P2	-2.65 : 23932590.23-P1P2	2.48 : 23932574.23-P1P2
S0027	GAS1	A1	R3	6259	RYK	receptor-like tyrosine kinase	signal transduction|axon guidance|Wnt signaling pathway|peptidyl-tyrosine phosphorylation|corpus callosum development|neuron differentiation|neuron projection development|positive regulation of MAPK cascade|skeletal system morphogenesis|negative regulation of axon extension involved in axon guidance|negative chemotaxis|commissural neuron axon guidance|	transmembrane receptor protein tyrosine kinase activity|transmembrane signaling receptor activity|frizzled binding|protein binding|ATP binding|Wnt-protein binding|Wnt-activated receptor activity|	3	-1	0.189	0.456	-0.811	-1.77851	-4.9	2.6	-2.64 : 133969852.23-P1P2	1.69 : 133969902.23-P1P2	1.69 : 133969906.23-P1P2
S0027	GAS1	A1	R3	100127206	KIAA1024L	KIAA1024-like	None	None	1	0	0	0.68	0	0	-1.8	2	-1.19 : 129083667.23-P1P2
S0027	GAS1	A1	R3	57715	SEMA4G	sema domain, immunoglobulin domain (Ig), transmembrane domain (TM) and short cytoplasmic domain, (semaphorin) 4G	nervous system development|cell differentiation|	receptor activity|	2	1.3	0.258	0.411	1.558	3.79075	-3.4	6.9	-2.22 : 102729043.23-P1P2	3.66 : 102729077.23-P1P2
S0027	GAS1	A1	R3	4868	NPHS1	nephrosis 1, congenital, Finnish type (nephrin)	cell adhesion|JNK cascade|skeletal muscle tissue development|myoblast fusion|excretion|positive regulation of actin filament polymerization|glomerular basement membrane development|regulation of excretion|glomerular visceral epithelial cell development|	protein binding|myosin binding|protein domain specific binding|spectrin binding|alpha-actinin binding|	7	-2.1	2.73	0.0542	0.63	11.6236	-6.7	2	-3.85 : 36343515.23-P1	-3.77 : 36336504.23-P2	-3.77 : 36336507.23-P2	-2.99 : 36336672.23-P2	-1.92 : 36343767.23-P1	1.06 : 36343635.23-P1	1.61 : 36343488.23-P1
S0027	GAS1	A1	R3	27253	PCDH17	protocadherin 17	homophilic cell adhesion|	calcium ion binding|protein binding|	2	0	0	0.68	0	0	-1.8	3	-1.3 : 58205676.23-P1P2	1.78 : 58205646.23-P1P2
S0027	GAS1	A1	R3	3815	KIT	v-kit Hardy-Zuckerman 4 feline sarcoma viral oncogene homolog	activation of MAPK activity|ovarian follicle development|myeloid progenitor cell differentiation|lymphoid progenitor cell differentiation|immature B cell differentiation|dendritic cell cytokine production|mast cell chemotaxis|glycosphingolipid metabolic process|inflammatory response|signal transduction|epidermal growth factor receptor signaling pathway|spermatogenesis|spermatogenesis|spermatid de…	protease binding|protein tyrosine kinase activity|transmembrane receptor protein tyrosine kinase activity|receptor signaling protein tyrosine kinase activity|stem cell factor receptor activity|protein binding|ATP binding|cytokine binding|protein homodimerization activity|metal ion binding|	2	1.5	0.374	0.347	1.874	5.40058	-2	6.5	-0.661 : 55523857.23-P1P2	3.87 : 55523985.23-P1P2
S0027	GAS1	A1	R3	113791	PIK3IP1	phosphoinositide-3-kinase interacting protein 1	negative regulation of phosphatidylinositol 3-kinase signaling|negative regulation of phosphatidylinositol 3-kinase activity|negative regulation of phosphatidylinositol 3-kinase activity|	phosphatidylinositol 3-kinase catalytic subunit binding|	1	-1	0.303	0.382	-0.697	-1.82461	-3.7	2	-2.43 : 31688619.23-P1
S0027	GAS1	A1	R3	408263	FNDC9	fibronectin type III domain containing 9	None	None	1	0.5	0.042	0.586	0.542	0.924915	-2	4.6	2.7 : 156772796.23-P1P2
S0027	GAS1	A1	R3	81793	TLR10	toll-like receptor 10	toll-like receptor signaling pathway|MyD88-dependent toll-like receptor signaling pathway|inflammatory response|immune response|toll-like receptor 5 signaling pathway|toll-like receptor 10 signaling pathway|innate immune response|regulation of cytokine secretion|positive regulation of inflammatory response|	transmembrane signaling receptor activity|	1	0	0	0.68	0	0	-1.8	2	-1.06 : 38785086.23-P1P2
S0027	GAS1	A1	R3	5786	PTPRA	protein tyrosine phosphatase, receptor type, A	protein phosphorylation|axon guidance|insulin receptor signaling pathway|peptidyl-tyrosine dephosphorylation|peptidyl-tyrosine dephosphorylation|	protein tyrosine phosphatase activity|transmembrane receptor protein tyrosine phosphatase activity|protein binding|	3	5.8	4.32	0.0166	10.12	609.639	1.5	16	1.81 : 2853994.23-P1P2	3.58 : 2854021.23-P1P2	8.1 : 2853930.23-P1P2
S0027	GAS1	A1	R3	201243	C17ORF74	chromosome 17 open reading frame 74	None	None	3	1	0.348	0.36	1.348	3.74444	-3	7.3	-1.69 : 7328679.23-P1P2	2.6 : 7328824.23-P1P2	4.02 : 7328660.23-P1P2
S0027	GAS1	A1	R3	23769	FLRT1	fibronectin leucine rich transmembrane protein 1	cell adhesion|biological_process|intracellular signal transduction|	receptor signaling protein activity|protein binding, bridging|	2	0	0	0.68	0	0	-2	2.7	1.26 : 63870883.23-P1P2	1.57 : 63870921.23-P1P2
S0027	GAS1	A1	R3	8739	HRK	harakiri, BCL2 interacting protein	apoptotic process|positive regulation of protein homooligomerization|positive regulation of apoptotic process|positive regulation of release of cytochrome c from mitochondria|	protein binding|	1	-0.4	0.0685	0.555	-0.3315	-0.597297	-2.7	2	-1.85 : 117319428.23-P1P2
S0027	GAS1	A1	R3	54914	FOCAD	focadhesin	None	protein binding|	2	0	0	0.68	0	0	-1.8	2	-1.3 : 20715094.23-P1P2	0.0759 : 20715100.23-P1P2
S0027	GAS1	A1	R3	124599	CD300LB	CD300 molecule-like family member b	innate immune response|	None	2	0.4	0.0552	0.57	0.4552	0.798596	-2	5.5	2.11 : 72527841.23-P1P2	3.1 : 72527746.23-P1P2
S0027	GAS1	A1	R3	399697	CTXN2	cortexin 2	None	None	1	-1.5	0.543	0.281	-0.957	-3.40569	-4.6	2	-2.92 : 48483842.23-P1P2
S0027	GAS1	A1	R3	127833	SYT2	synaptotagmin II	synaptic transmission|neurotransmitter secretion|	transporter activity|calcium ion binding|protein binding|calcium-dependent phospholipid binding|	2	-2.2	0.76	0.222	-1.44	-6.48649	-7	6.1	-3.64 : 202679602.23-P1P2	3.71 : 202679824.23-P1P2
S0027	GAS1	A1	R3	56935	SMCO4	single-pass membrane protein with coiled-coil domains 4	biological_process|	molecular_function|	1	0	0	0.68	0	0	-2	2.8	1.64 : 93276615.23-P1P2
S0027	GAS1	A1	R3	116135	LRRC3B	leucine rich repeat containing 3B	None	None	5	2.3	2.1	0.0848	4.4	51.8868	-8.8	10	-5.6 : 26664190.23-P1P2	-0.339 : 26664130.23-P1P2	-0.339 : 26664127.23-P1P2	3.84 : 26663829.23-P1P2	5.5 : 26664176.23-P1P2
S0027	GAS1	A1	R3	56006	SMG9	SMG9 nonsense mediated mRNA decay factor	nuclear-transcribed mRNA catabolic process, nonsense-mediated decay|nuclear-transcribed mRNA catabolic process, nonsense-mediated decay|gene expression|RNA metabolic process|mRNA metabolic process|	protein binding|identical protein binding|	2	-0.6	0.101	0.526	-0.499	-0.948669	-3.7	3.9	-2.1 : 44259092.23-P1P2	2.29 : 44259233.23-P1P2
S0027	GAS1	A1	R3	161742	SPRED1	sprouty-related, EVH1 domain containing 1	inactivation of MAPK activity|multicellular organismal development|negative regulation of peptidyl-threonine phosphorylation|negative regulation of phosphatase activity|positive regulation of DNA damage response, signal transduction by p53 class mediator|regulation of protein deacetylation|	stem cell factor receptor binding|protein binding|protein kinase binding|phosphatase binding|protein serine/threonine kinase inhibitor activity|	3	2.4	1.22	0.147	3.62	24.6259	-1	9	-0.924 : 38544336.23-P1P2	-0.614 : 38544327.23-P1P2	4.88 : 38544154.23-P1P2
S0027	GAS1	A1	R3	54549	SDK2	sidekick cell adhesion molecule 2	cell adhesion|	None	2	-0.1	0.00698	0.657	-0.09302	-0.141583	-2.7	2	-1.69 : 71640735.23-P1P2	1.34 : 71640674.23-P1P2
S0027	GAS1	A1	R3	259308	FAM205A	family with sequence similarity 205, member A	None	None	4	-1.7	1.09	0.168	-0.61	-3.63095	-5.5	1.9	-3.33 : 34729989.23-P1P2	-3.11 : 34729801.23-P1P2	1.34 : 34729710.23-P1P2	1.45 : 34729717.23-P1P2
S0027	GAS1	A1	R3	57863	CADM3	cell adhesion molecule 3	homophilic cell adhesion|heterophilic cell-cell adhesion|protein localization|cell junction assembly|adherens junction organization|cell-cell junction organization|	protein homodimerization activity|	2	0	0	0.68	0	0	-1.8	3	-1.19 : 159140984.23-P1P2	1.54 : 159141228.23-P1P2
S0027	GAS1	A1	R3	81618	ITM2C	integral membrane protein 2C	negative regulation of neuron projection development|neuron differentiation|neuron differentiation|positive regulation of extrinsic apoptotic signaling pathway|	beta-amyloid binding|protein binding|ATP binding|	2	1.2	0.506	0.296	1.706	5.76351	-2	6.5	3.23 : 231729480.23-P1P2	3.52 : 231728879.23-P1P2
S0027	GAS1	A1	R3	6398	SECTM1	secreted and transmembrane 1	immune response|signal transduction|mesoderm development|positive regulation of I-kappaB kinase/NF-kappaB signaling|	signal transducer activity|cytokine activity|	2	0	0	0.68	0	0	-2	2.7	0.561 : 80291860.23-P1P2	1.93 : 80291827.23-P1P2
S0027	GAS1	A1	R3	339398	LINGO4	leucine rich repeat and Ig domain containing 4	None	None	1	-1.5	0.543	0.281	-0.957	-3.40569	-4.6	2	-2.92 : 151778322.23-P1P2
S0027	GAS1	A1	R3	387104	SOGA3	SOGA family member 3	regulation of autophagy|	None	1	0	0	0.68	0	0	-2	1.8	1.15 : 127837694.23-P1P2
S0027	GAS1	A1	R3	57555	NLGN2	neuroligin 2	regulation of respiratory gaseous exchange by neurological system process|neuron cell-cell adhesion|synapse assembly|synapse assembly|synapse assembly|single organismal cell-cell adhesion|sensory perception of pain|positive regulation of synaptic transmission, GABAergic|protein localization to synapse|locomotory exploration behavior|cell-cell junction maintenance|regulation of synaptic transmissi…	receptor activity|neurexin family protein binding|neurexin family protein binding|neurexin family protein binding|cell adhesion molecule binding|	2	-2	0.674	0.244	-1.326	-5.43443	-6	4.3	-3.48 : 7311142.23-P1P2	2.84 : 7311053.23-P1P2
S0027	GAS1	A1	R3	114815	SORCS1	sortilin-related VPS10 domain containing receptor 1	neuropeptide signaling pathway|	protein binding|neuropeptide receptor activity|	3	0	0	0.68	0	0	-2.6	3	-1.86 : 108924702.23-P1P2	-1.3 : 108924991.23-P1P2	1.65 : 108924671.23-P1P2
S0027	GAS1	A1	R3	351	APP	amyloid beta (A4) precursor protein	mitotic G2 phase|suckling behavior|platelet degranulation|mRNA polyadenylation|regulation of translation|protein phosphorylation|cellular copper ion homeostasis|endocytosis|response to oxidative stress|cell adhesion|regulation of epidermal growth factor-activated receptor activity|Notch signaling pathway|axonogenesis|blood coagulation|mating behavior|locomotory behavior|axon cargo transport|chole…	DNA binding|serine-type endopeptidase inhibitor activity|receptor binding|protein binding|heparin binding|peptidase activator activity|enzyme binding|acetylcholine receptor binding|identical protein binding|transition metal ion binding|PTB domain binding|growth factor receptor binding|	2	-1.2	0.326	0.372	-0.874	-2.34946	-5	3.5	-2.73 : 27543365.23-P1P2	2.38 : 27543156.23-P1P2
S0027	GAS1	A1	R3	10673	TNFSF13B	tumor necrosis factor (ligand) superfamily, member 13b	B cell homeostasis|positive regulation of germinal center formation|immune response|signal transduction|cell proliferation|positive regulation of cell proliferation|positive regulation of B cell proliferation|T cell costimulation|B cell costimulation|positive regulation of T cell proliferation|immunoglobulin secretion|	receptor binding|cytokine activity|tumor necrosis factor receptor binding|protein binding|	2	1.4	0.343	0.362	1.743	4.81492	-2.4	7	-1.6 : 108922052.23-P1P2	3.82 : 108922122.23-P1P2
S0027	GAS1	A1	R3	3566	IL4R	interleukin 4 receptor	production of molecular mediator involved in inflammatory response|immune response|signal transduction|ovulation|intracellular signal transduction|interleukin-4-mediated signaling pathway|regulation of cell proliferation|defense response to protozoan|positive regulation of macrophage activation|response to estrogen|negative regulation of T-helper 1 cell differentiation|positive regulation of T-he…	interleukin-4 receptor activity|receptor signaling protein activity|protein binding|insulin receptor substrate binding|	1	0.1	0.00275	0.669	0.10275	0.153587	-2	3.7	2.34 : 27325090.23-P1P2
S0027	GAS1	A1	R3	6490	PMEL	premelanosome protein	melanosome organization|melanin biosynthetic process|	protein binding|	2	-0.5	0.0645	0.562	-0.4355	-0.774911	-3.7	2	-2.01 : 56360057.23-P1P2	-0.0761 : 56360174.23-P1P2
S0027	GAS1	A1	R3	378925	RNF148	ring finger protein 148	None	zinc ion binding|	1	-2.1	0.896	0.196	-1.204	-6.14286	-7	1.5	-3.53 : 122343075.23-P1P2
S0027	GAS1	A1	R3	8028	MLLT10	myeloid/lymphoid or mixed-lineage leukemia (trithorax homolog, Drosophila); translocated to, 10	transcription, DNA-templated|positive regulation of transcription from RNA polymerase II promoter|	DNA binding|sequence-specific DNA binding transcription factor activity|protein binding|zinc ion binding|	3	0.9	0.183	0.464	1.083	2.33405	-2	6.4	1.43 : 21823030.23-P1P2	3.02 : 21822907.23-P1P2	3.65 : 21822978.23-P1P2
S0027	GAS1	A1	R3	440957	SMIM4	small integral membrane protein 4	None	None	1	0	0	0.68	0	0	-2	1.8	0.963 : 52570498.23-P1P2
S0027	GAS1	A1	R3	374383	NCR3LG1	natural killer cell cytotoxicity receptor 3 ligand 1	None	structural molecule activity|	1	0.1	0.00279	0.668	0.10279	0.153877	-2	3.7	2.34 : 17373528.23-P1P2
S0027	GAS1	A1	R3	60437	CDH26	cadherin 26	homophilic cell adhesion|	calcium ion binding|	1	1.6	0.424	0.326	2.024	6.20859	-2	6.5	3.72 : 58533160.23-ENST00000348616.4
S0027	GAS1	A1	R3	149466	C1ORF210	chromosome 1 open reading frame 210	None	None	1	-1.8	0.719	0.232	-1.081	-4.65948	-6	1.6	-3.25 : 43751380.23-P1P2
S0027	GAS1	A1	R3	7249	TSC2	tuberous sclerosis 2	response to hypoxia|neural tube closure|negative regulation of protein kinase activity|protein import into nucleus|endocytosis|acute-phase response|cell cycle arrest|epidermal growth factor receptor signaling pathway|heart development|protein localization|negative regulation of cell proliferation|insulin receptor signaling pathway|fibroblast growth factor receptor signaling pathway|phosphatidylin…	GTPase activator activity|protein binding|phosphatase binding|protein homodimerization activity|protein heterodimerization activity|14-3-3 protein binding|	2	-0.4	0.0505	0.573	-0.3495	-0.609948	-2.7	3	-1.92 : 2097856.23-P1P2	1.64 : 2097911.23-P1P2
S0027	GAS1	A1	R3	7783	ZP2	zona pellucida glycoprotein 2 (sperm receptor)	intracellular protein transport|signal transduction|single fertilization|binding of sperm to zona pellucida|binding of sperm to zona pellucida|multicellular organism reproduction|prevention of polyspermy|	coreceptor activity|acrosin binding|	2	-2.7	1.08	0.169	-1.62	-9.5858	-8	2.2	-4.21 : 21223023.23-P1P2	1.59 : 21223005.23-P1P2
S0027	GAS1	A1	R3	7380	UPK3A	uroplakin 3A	cell morphogenesis|kidney development|water transport|urea transport|epithelial cell differentiation|potassium ion homeostasis|sodium ion homeostasis|urinary bladder development|	None	2	-2.7	0.865	0.2	-1.835	-9.175	-7.4	2	-4.15 : 45680681.23-P1P2	-0.546 : 45680688.23-P1P2
S0027	GAS1	A1	R3	344892	RTP2	receptor (chemosensory) transporter protein 2	protein insertion into membrane|	olfactory receptor binding|	3	0	0	0.68	0	0	-1.9	2.8	-1.18 : 187420482.23-ENST00000358241.1	0.146 : 187420398.23-ENST00000358241.1	1.79 : 187420622.23-ENST00000358241.1
S0027	GAS1	A1	R3	135250	RAET1E	retinoic acid early transcript 1E	antigen processing and presentation|natural killer cell mediated cytotoxicity|regulation of immune response|	natural killer cell lectin-like receptor binding|	2	0	0	0.68	0	0	-2	2.7	1.01 : 150219391.23-P2	1.63 : 150219332.23-P2
S0027	GAS1	A1	R3	960	CD44	CD44 molecule (Indian blood group)	branching involved in ureteric bud morphogenesis|wound healing involved in inflammatory response|carbohydrate metabolic process|cell-matrix adhesion|blood coagulation|positive regulation of gene expression|Wnt signaling pathway|single organismal cell-cell adhesion|cytokine-mediated signaling pathway|extracellular matrix disassembly|extracellular matrix organization|glycosaminoglycan metabolic pro…	hyalurononglucosaminidase activity|transmembrane signaling receptor activity|protein binding|collagen binding|hyaluronic acid binding|hyaluronic acid binding|	9	6.5	28.9	0.0001	35.4	354000	4.6	12.4	0.987 : 35160650.23-P1P2	1.68 : 35160507.23-P1P2	2.78 : 35160573.23-P1P2	4.31 : 35160565.23-P1P2	8.24 : 35160632.23-P1P2	8.37 : 35160500.23-P1P2	8.37 : 35160516.23-P1P2	9.03 : 35160594.23-P1P2	9.51 : 35160548.23-P1P2
S0027	GAS1	A1	R3	11148	HHLA2	HERV-H LTR-associating 2	positive regulation of cytokine production|T cell costimulation|positive regulation of activated T cell proliferation|	molecular_function|protein binding|	2	-0.3	0.032	0.607	-0.268	-0.441516	-4.6	2	-2.51 : 108015272.23-P1P2	-1.3 : 108015161.23-P1P2
S0027	GAS1	A1	R3	56147	PCDHA1	protocadherin alpha 1	cell adhesion|homophilic cell adhesion|nervous system development|	calcium ion binding|	1	0	0	0.68	0	0	-1.8	2	-0.924 : 140165582.23-P1P2
S0027	GAS1	A1	R3	154197	PNLDC1	poly(A)-specific ribonuclease (PARN)-like domain containing 1	None	nucleic acid binding|	4	-1.4	0.82	0.21	-0.58	-2.7619	-5.4	2	-3.46 : 160221177.23-P1P2	-3.16 : 160221295.23-P1P2	-2.3 : 160221206.23-P1P2	-1.47 : 160221314.23-P1P2
S0027	GAS1	A1	R3	440712	C1ORF186	chromosome 1 open reading frame 186	None	None	1	0.7	0.0852	0.542	0.7852	1.44871	-2	4.6	2.9 : 206288577.23-P1P2
S0027	GAS1	A1	R3	4756	NEO1	neogenin 1	regulation of transcription, DNA-templated|cell adhesion|axon guidance|myoblast fusion|muscle cell differentiation|positive regulation of muscle cell differentiation|iron ion homeostasis|	receptor activity|cadherin binding|	3	-0.9	0.514	0.291	-0.386	-1.32646	-3.6	2	-2.42 : 73344562.23-P1P2	-2.42 : 73344565.23-P1P2	0.93 : 73344699.23-P1P2
S0027	GAS1	A1	R3	10178	TENM1	teneurin transmembrane protein 1	transcription, DNA-templated|regulation of transcription from RNA polymerase III promoter|response to stress|immune response|neuropeptide signaling pathway|nervous system development|negative regulation of cell proliferation|positive regulation of actin filament polymerization|positive regulation of peptidyl-serine phosphorylation|positive regulation of MAP kinase activity|positive regulation of …	heparin binding|protein homodimerization activity|protein heterodimerization activity|	2	1.1	0.206	0.444	1.306	2.94144	-3.5	6.9	-2.06 : 124097810.23-P1P2	3.54 : 124098163.23-P1P2
S0027	GAS1	A1	R3	7850	IL1R2	interleukin 1 receptor, type II	immune response|cytokine-mediated signaling pathway|cytokine-mediated signaling pathway|	interleukin-1 receptor activity|interleukin-1, Type II, blocking receptor activity|protein binding|	5	-0.6	0.486	0.306	-0.114	-0.372549	-7.1	2	-4.37 : 102608338.23-P1	-2.77 : 102608313.23-P1	-2.06 : 102608334.23-P1	-1.68 : 102615253.23-P2	-1.51 : 102608381.23-P1
S0027	GAS1	A1	R3	3601	IL15RA	interleukin 15 receptor, alpha	signal transduction|JAK-STAT cascade|cell proliferation|negative regulation of neuron projection development|cytokine-mediated signaling pathway|response to nutrient levels|positive regulation of natural killer cell differentiation|	signal transducer activity|cytokine receptor activity|protein binding|	3	-1.1	0.203	0.449	-0.897	-1.99777	-4.5	3	-2.69 : 6019726.23-P1P2	0.00195 : 6019738.23-P1P2	1.66 : 6019848.23-P1P2
S0027	GAS1	A1	R3	55638	SYBU	syntabulin (syntaxin-interacting)	regulation of insulin secretion involved in cellular response to glucose stimulus|	protein binding|microtubule binding|syntaxin-1 binding|kinesin binding|	2	1.1	0.179	0.465	1.279	2.75054	-1.8	5.8	-1.19 : 110661570.23-P2	3.47 : 110657140.23-P1
S0027	GAS1	A1	R3	945	CD33	CD33 molecule	cell adhesion|signal transduction|cell-cell signaling|negative regulation of cell proliferation|	receptor activity|protein binding|	1	-3.8	2.3	0.0783	-1.5	-19.1571	-10	0.9	-5.2 : 51729021.23-P1P2
S0027	GAS1	A1	R3	493856	CISD2	CDGSH iron sulfur domain 2	mitochondrion degradation|multicellular organismal aging|regulation of autophagy|	protein binding|protein homodimerization activity|poly(A) RNA binding|metal ion binding|2 iron, 2 sulfur cluster binding|	2	0.5	0.0344	0.596	0.5344	0.896644	-2	4.6	-0.628 : 103790035.23-P1P2	2.93 : 103790045.23-P1P2
S0027	GAS1	A1	R3	10228	STX6	syntaxin 6	intracellular protein transport|vesicle fusion|endosome organization|retrograde transport, endosome to Golgi|Golgi vesicle transport|	SNAP receptor activity|protein binding|	5	0	0	0.68	0	0	-2.4	5	-1.77 : 180992095.23-P1P2	-1.6 : 180992373.23-P1P2	-1.06 : 180992118.23-P1P2	1.86 : 180992392.23-P1P2	2.98 : 180992157.23-P1P2
S0027	GAS1	A1	R3	113263	GLCCI1	glucocorticoid induced transcript 1	None	None	3	0	0	0.68	0	0	-2	2.7	-1.43 : 8008752.23-P1P2	1.07 : 8008721.23-P1P2	1.84 : 8008342.23-P1P2
S0027	GAS1	A1	R3	9308	CD83	CD83 molecule	defense response|humoral immune response|signal transduction|response to organic cyclic compound|negative regulation of interleukin-4 production|positive regulation of interleukin-10 production|positive regulation of interleukin-2 production|positive regulation of CD4-positive, alpha-beta T cell differentiation|	None	1	0	0	0.68	0	0	-1.8	2	-0.987 : 14117695.23-P1P2
S0027	GAS1	A1	R3	84957	RELT	RELT tumor necrosis factor receptor	None	None	2	0	0	0.68	0	0	-2	2.8	-0.813 : 73087296.23-P1P2	1.71 : 73087218.23-P1P2
S0027	GAS1	A1	R3	100130733	LRRC70	leucine rich repeat containing 70	None	None	1	-1.4	0.505	0.296	-0.895	-3.02365	-4.6	2	-2.85 : 61874052.23-P1P2
S0027	GAS1	A1	R3	26960	NBEA	neurobeachin	protein localization|	protein kinase binding|	2	1.3	0.266	0.404	1.566	3.87624	-1.7	6.8	-1.3 : 35516239.23-P1P2	3.67 : 35516376.23-P1P2
S0027	GAS1	A1	R3	145858	C15ORF32	chromosome 15 open reading frame 32	None	None	3	0	0	0.68	0	0	-2.7	2	-1.51 : 93014520.23-P1P2	-1.41 : 93014750.23-P1P2	-0.924 : 93014631.23-P1P2
S0027	GAS1	A1	R3	55061	SUSD4	sushi domain containing 4	None	None	1	0	0	0.68	0	0	-1.8	2	-1.06 : 223537800.23-P1P2
S0027	GAS1	A1	R3	2676	GFRA3	GDNF family receptor alpha 3	neuron migration|signal transduction|nervous system development|axon guidance|peripheral nervous system development|sympathetic nervous system development|	receptor binding|axon guidance receptor activity|	1	0.4	0.0265	0.613	0.4265	0.695759	-2	4.6	2.6 : 137610189.23-P1P2
S0027	GAS1	A1	R3	81848	SPRY4	sprouty homolog 4 (Drosophila)	multicellular organismal development|negative regulation of MAP kinase activity|	protein binding|	1	-0.9	0.271	0.402	-0.629	-1.56468	-3.7	2	-2.36 : 141704749.23-P1P2
S0027	GAS1	A1	R3	6692	SPINT1	serine peptidase inhibitor, Kunitz type 1	negative regulation of endopeptidase activity|negative regulation of endopeptidase activity|extracellular matrix organization|branching involved in labyrinthine layer morphogenesis|placenta blood vessel development|	serine-type endopeptidase inhibitor activity|	2	0	0	0.68	0	0	-2.7	2	-1.85 : 41136487.23-P1P2	-1.19 : 41136194.23-P1P2
S0027	GAS1	A1	R3	81552	VOPP1	vesicular, overexpressed in cancer, prosurvival protein 1	transcription, DNA-templated|regulation of transcription, DNA-templated|signal transduction|	signal transducer activity|	3	1.6	0.209	0.442	1.809	4.09276	-2	7.3	0.454 : 55640480.23-P1P2	1.52 : 55640364.23-P1P2	4.16 : 55640361.23-P1P2
S0027	GAS1	A1	R3	27180	SIGLEC9	sialic acid binding Ig-like lectin 9	cell adhesion|cell surface receptor signaling pathway|	carbohydrate binding|	1	0	0	0.68	0	0	-2	2.8	1.9 : 51628033.23-P1P2
S0027	GAS1	A1	R3	100049587	SIGLEC14	sialic acid binding Ig-like lectin 14	cell adhesion|innate immune response|	None	1	0	0	0.68	0	0	-1.8	2	-1.3 : 52150535.23-P1P2
S0027	GAS1	A1	R3	79867	TCTN2	tectonic family member 2	smoothened signaling pathway|cilium assembly|cilium morphogenesis|	None	1	4.6	4.5	0.0132	9.1	689.394	1.4	13	6.71 : 124155643.23-P1P2
S0027	GAS1	A1	R3	339453	TMEM240	transmembrane protein 240	None	None	2	0.7	0.0809	0.545	0.7809	1.43284	-2	5.5	0.141 : 1476155.23-P1P2	3.13 : 1476191.23-P1P2
S0027	GAS1	A1	R3	146722	CD300LF	CD300 molecule-like family member f	immune system process|	None	1	-0.5	0.0926	0.53	-0.4074	-0.768679	-2.7	2	-1.92 : 72709665.23-P1P2
S0027	GAS1	A1	R3	158471	PRUNE2	prune homolog 2 (Drosophila)	apoptotic process|metabolic process|	pyrophosphatase activity|metal ion binding|	3	-0.5	0.108	0.519	-0.392	-0.755299	-4.5	2	-2.6 : 79521251.23-P1P2	-1.6 : 79521234.23-P1P2	1.48 : 79521275.23-P1P2
S0027	GAS1	A1	R3	57552	NCEH1	neutral cholesterol ester hydrolase 1	lipid catabolic process|	carboxylic ester hydrolase activity|	2	1	0.339	0.366	1.339	3.65847	-2	6.5	2.44 : 172429016.23-P1P2	3.9 : 172429034.23-P1P2
S0027	GAS1	A1	R3	3895	KTN1	kinectin 1 (kinesin receptor)	microtubule-based movement|	kinesin binding|poly(A) RNA binding|	4	3.3	2.99	0.0406	6.29	154.926	0.1	12	-0.787 : 56046780.23-P1	1.58 : 56046814.23-P1	3.97 : 56078719.23-P2	6.18 : 56046763.23-P1
S0027	GAS1	A1	R3	374462	PTPRQ	protein tyrosine phosphatase, receptor type, Q	peptidyl-tyrosine dephosphorylation|inner ear morphogenesis|regulation of fat cell differentiation|	protein tyrosine phosphatase activity|	1	-0.9	0.249	0.414	-0.651	-1.57246	-3.7	2	-2.31 : 80838014.23-P1P2
S0027	GAS1	A1	R3	3598	IL13RA2	interleukin 13 receptor, alpha 2	signal transduction|cytokine-mediated signaling pathway|cytokine-mediated signaling pathway|	signal transducer activity|cytokine receptor activity|	2	-4.7	2.89	0.0451	-1.81	-40.133	-12	1.9	-6.2 : 114254031.23-P2	2.32 : 114253609.23-P2
S0027	GAS1	A1	R3	23240	KIAA0922	KIAA0922	None	None	5	-1.1	0.0482	0.579	-1.0518	-1.81658	-5	4.2	-2.92 : 154387557.23-P1P2	0.00195 : 154388298.23-P1P2	1.61 : 154387328.23-P1P2	1.88 : 154387533.23-P1P2	2.59 : 154387274.23-P1P2
S0027	GAS1	A1	R3	7305	TYROBP	TYRO protein tyrosine kinase binding protein	macrophage activation involved in immune response|neutrophil activation involved in immune response|cellular defense response|signal transduction|integrin-mediated signaling pathway|axon guidance|intracellular signal transduction|innate immune response|regulation of immune response|regulation of osteoclast development|	receptor signaling protein activity|receptor binding|protein binding|identical protein binding|	3	-2.5	0.761	0.222	-1.739	-7.83333	-8	3.1	-4.06 : 36399204.23-P1P2	0.705 : 36399381.23-P1P2	2.46 : 36399293.23-P1P2
S0027	GAS1	A1	R3	203062	TSNARE1	t-SNARE domain containing 1	intracellular protein transport|synaptic vesicle exocytosis|	SNARE binding|SNAP receptor activity|	2	1.1	0.433	0.324	1.533	4.73148	-2	6.5	3.08 : 143484668.23-P1P2	3.5 : 143484806.23-P1P2
S0027	GAS1	A1	R3	8195	MKKS	McKusick-Kaufman syndrome	heart looping|protein folding|spermatid development|determination of left/right symmetry|heart development|visual perception|sensory perception of smell|gonad development|negative regulation of gene expression|artery smooth muscle contraction|striatum development|hippocampus development|cerebral cortex development|melanosome transport|nonmotile primary cilium assembly|social behavior|negative reg…	RNA polymerase II repressing transcription factor binding|protein binding|ATP binding|unfolded protein binding|	2	0	0	0.68	0	0	-1.8	2	-0.546 : 10414963.23-P1P2	0.223 : 10414840.23-P1P2
S0027	GAS1	A1	R3	3691	ITGB4	integrin, beta 4	autophagy|cell adhesion|cell-matrix adhesion|integrin-mediated signaling pathway|multicellular organismal development|response to wounding|extracellular matrix organization|hemidesmosome assembly|hemidesmosome assembly|cell junction assembly|filopodium assembly|cell motility|	G-protein coupled receptor binding|receptor activity|protein binding|	1	-0.7	0.17	0.47	-0.53	-1.12766	-3.7	2	-2.13 : 73717456.23-P1P2
S0027	GAS1	A1	R3	2815	GP9	glycoprotein IX (platelet)	cell adhesion|blood coagulation|blood coagulation, intrinsic pathway|platelet activation|	None	1	-0.3	0.0457	0.582	-0.2543	-0.436942	-2.7	2	-1.77 : 128779504.23-P1P2
S0027	GAS1	A1	R3	164633	CABP7	calcium binding protein 7	None	calcium ion binding|	1	1.2	0.255	0.412	1.455	3.53155	-2	5.6	3.39 : 30115858.23-P1P2
S0027	GAS1	A1	R3	57088	PLSCR4	phospholipid scramblase 4	phospholipid scrambling|cellular response to lipopolysaccharide|	calcium ion binding|protein binding|SH3 domain binding|phospholipid scramblase activity|enzyme binding|CD4 receptor binding|	3	0	0	0.68	0	0	-1.8	2	-1.05 : 145969000.23-P1P2	-0.787 : 145969003.23-P1P2	0.133 : 145968942.23-P1P2
S0027	GAS1	A1	R3	139065	SLITRK4	SLIT and NTRK-like family, member 4	axonogenesis|	None	1	0	0	0.68	0	0	-1.8	2	-1.4 : 142724093.23-P1P2
S0027	GAS1	A1	R3	201799	TMEM154	transmembrane protein 154	None	None	2	0.5	0.0353	0.595	0.5353	0.899664	-2.9	4.7	-1.85 : 153601452.23-P1P2	2.93 : 153601331.23-P1P2
S0027	GAS1	A1	R3	1955	MEGF9	multiple EGF-like-domains 9	biological_process|	None	2	0	0	0.68	0	0	-1.8	2	-1.25 : 123476958.23-P1P2	-0.924 : 123476787.23-P1P2
S0027	GAS1	A1	R3	5979	RET	ret proto-oncogene	MAPK cascade|ureteric bud development|neural crest cell migration|embryonic epithelial tube formation|protein phosphorylation|activation of cysteine-type endopeptidase activity involved in apoptotic process|homophilic cell adhesion|neuron cell-cell adhesion|signal transduction|transmembrane receptor protein tyrosine kinase signaling pathway|posterior midgut development|positive regulation of neur…	protein tyrosine kinase activity|transmembrane receptor protein tyrosine kinase activity|receptor activity|calcium ion binding|protein binding|ATP binding|	4	0.6	0.0986	0.528	0.6986	1.32311	-2.9	5.5	-1.77 : 43572042.23-P1	-1.19 : 43572324.23-P1	2.68 : 43572308.23-P1	3.34 : 43572345.23-P1
S0027	GAS1	A1	R3	353299	RGSL1	regulator of G-protein signaling like 1	termination of G-protein coupled receptor signaling pathway|	None	2	-1.8	0.599	0.263	-1.201	-4.56654	-5.5	2	-3.34 : 182418739.23-P1P2	0.417 : 182418876.23-P1P2
S0027	GAS1	A1	R3	10446	LRRN2	leucine rich repeat neuronal 2	cell adhesion|signal transduction|	receptor activity|	4	0	0	0.68	0	0	-2	4.6	-1.19 : 204654888.23-P1P2	-0.339 : 204654990.23-P1P2	0.924 : 204654983.23-P1P2	2.72 : 204654872.23-P1P2
S0027	GAS1	A1	R3	342510	CD300E	CD300e molecule	innate immune response|	None	2	5.4	4.49	0.0133	9.89	743.609	-2.9	15	-3.92 : 72619915.23-P1P2	7.61 : 72620038.23-P1P2
S0027	GAS1	A1	R3	54972	TMEM132A	transmembrane protein 132A	biological_process|	molecular_function|	3	0.4	0.0533	0.571	0.4533	0.79387	-2	5.5	-1.06 : 60691868.23-P1P2	2.26 : 60691723.23-P1P2	3.21 : 60691816.23-P1P2
S0027	GAS1	A1	R3	83539	CHST9	carbohydrate (N-acetylgalactosamine 4-0) sulfotransferase 9	carbohydrate metabolic process|sulfur compound metabolic process|carbohydrate biosynthetic process|proteoglycan biosynthetic process|glycosaminoglycan metabolic process|glycosaminoglycan metabolic process|chondroitin sulfate metabolic process|chondroitin sulfate biosynthetic process|hormone biosynthetic process|small molecule metabolic process|	N-acetylgalactosamine 4-O-sulfotransferase activity|N-acetylgalactosamine 4-O-sulfotransferase activity|	3	-1.8	0.231	0.427	-1.569	-3.67447	-6	6.1	-3.41 : 24765527.23-P1P2	-0.661 : 24765568.23-P1P2	3.56 : 24765454.23-P1P2
S0027	GAS1	A1	R3	56100	PCDHGB6	protocadherin gamma subfamily B, 6	homophilic cell adhesion|	calcium ion binding|	1	1.4	0.332	0.369	1.732	4.69377	-2	6.5	3.55 : 140787453.23-P1P2
S0027	GAS1	A1	R3	257019	FRMD3	FERM domain containing 3	None	cytoskeletal protein binding|	3	0	0	0.68	0	0	-2.7	2	-1.51 : 86153744.23-P1P2	0.245 : 86153373.23-P1P2	0.661 : 86153535.23-P1P2
S0027	GAS1	A1	R3	90231	KIAA2013	KIAA2013	None	None	1	-0.2	0.0105	0.642	-0.1895	-0.295171	-2.7	2	-1.6 : 11986534.23-P1P2
S0027	GAS1	A1	R3	57158	JPH2	junctophilin 2	regulation of cardiac muscle tissue development|calcium ion homeostasis|regulation of ryanodine-sensitive calcium-release channel activity|positive regulation of ryanodine-sensitive calcium-release channel activity|calcium ion transport into cytosol|calcium ion transmembrane transport|calcium ion transmembrane transport|	phosphatidylserine binding|protein binding|phosphatidylinositol-4,5-bisphosphate binding|phosphatidylinositol-3,4,5-trisphosphate binding|phosphatidylinositol-5-phosphate binding|calcium-release channel activity|phosphatidylinositol-3-phosphate binding|phosphatidylinositol-4-phosphate binding|phosphatidic acid binding|phosphatidylinositol-3,5-bisphosphate binding|	2	-2.2	0.765	0.221	-1.435	-6.49321	-6.5	2	-3.65 : 42815806.23-P1P2	0.0759 : 42816059.23-P1P2
S0027	GAS1	A1	R3	348378	FAM159A	family with sequence similarity 159, member A	None	None	4	4.3	3.13	0.0358	7.43	207.542	-5	13	-4.44 : 53098731.23-P1P2	0.413 : 53098617.23-P1P2	2.49 : 53098290.23-P1P2	6.76 : 53098576.23-P1P2
S0027	GAS1	A1	R3	5329	PLAUR	plasminogen activator, urokinase receptor	C-terminal protein lipidation|cellular component movement|chemotaxis|signal transduction|blood coagulation|blood coagulation|attachment of GPI anchor to protein|regulation of proteolysis|urokinase plasminogen activator signaling pathway|fibrinolysis|post-translational protein modification|cellular protein metabolic process|	receptor activity|protein binding|enzyme binding|urokinase plasminogen activator receptor activity|	2	0	0	0.68	0	0	-1.9	2.9	-1.06 : 44174423.23-P1P2	1.89 : 44174439.23-P1P2
S0027	GAS1	A1	R3	8000	PSCA	prostate stem cell antigen	None	None	7	-1.5	0.124	0.503	-1.376	-2.73559	-5.9	5	-3.16 : 143751415.23-P2	-3.13 : 143761703.23-P1	-1.41 : 143761644.23-P1	-0.174 : 143751489.23-P2	2.25 : 143751405.23-P2	2.83 : 143761721.23-P1	3.22 : 143761785.23-P1
S0027	GAS1	A1	R3	9332	CD163	CD163 molecule	receptor-mediated endocytosis|receptor-mediated endocytosis|acute-phase response|	scavenger receptor activity|protein binding|	1	1.4	0.32	0.374	1.72	4.59893	-2	6.5	3.53 : 7656839.23-P1P2
S0027	GAS1	A1	R3	643677	CCDC168	coiled-coil domain containing 168	None	None	1	-1.7	0.644	0.252	-1.056	-4.19048	-5.6	2	-3.11 : 103411471.23-P1P2
S0027	GAS1	A1	R3	9369	NRXN3	neurexin 3	angiogenesis|neuron cell-cell adhesion|neurotransmitter secretion|axon guidance|synapse assembly|learning|adult behavior|social behavior|positive regulation of synapse assembly|vocalization behavior|positive regulation of synapse maturation|	receptor activity|calcium channel regulator activity|metal ion binding|cell adhesion molecule binding|neuroligin family protein binding|	3	-2.2	0.25	0.414	-1.95	-4.71014	-6.6	4.6	-3.77 : 79081227.23-ENST00000335750.5	-1.06 : 79080805.23-ENST00000335750.5	2.99 : 78870028.23-ENST00000554719.1
S0027	GAS1	A1	R3	768211	RELL1	RELT-like 1	None	None	1	0	0	0.68	0	0	-1.8	2	-1.19 : 37688259.23-P1P2
S0027	GAS1	A1	R3	10424	PGRMC2	progesterone receptor membrane component 2	steroid hormone mediated signaling pathway|	steroid hormone receptor activity|steroid binding|heme binding|	2	0	0	0.68	0	0	-2.7	2	-1.51 : 129208938.23-P1P2	0.454 : 129209115.23-P1P2
S0027	GAS1	A1	R3	89790	SIGLEC10	sialic acid binding Ig-like lectin 10	cell adhesion|	None	1	0	0	0.68	0	0	-2	1.8	1.17 : 51921028.23-P1P2
S0027	GAS1	A1	R3	26123	TCTN3	tectonic family member 3	apoptotic process|smoothened signaling pathway|cilium morphogenesis|	None	3	3.7	2.35	0.076	6.05	79.6053	-0.5	12	1.52 : 97453859.23-P1P2	1.99 : 97453894.23-P1P2	6.04 : 97453852.23-P1P2
S0027	GAS1	A1	R3	3643	INSR	insulin receptor	activation of MAPK activity|positive regulation of protein phosphorylation|heart morphogenesis|carbohydrate metabolic process|regulation of transcription, DNA-templated|G-protein coupled receptor signaling pathway|positive regulation of cell proliferation|positive regulation of cell proliferation|insulin receptor signaling pathway|insulin receptor signaling pathway|peptidyl-tyrosine phosphorylati…	protein tyrosine kinase activity|protein tyrosine kinase activity|receptor signaling protein tyrosine kinase activity|insulin-activated receptor activity|insulin-like growth factor receptor binding|protein binding|ATP binding|GTP binding|insulin-like growth factor I binding|insulin-like growth factor II binding|phosphatidylinositol 3-kinase binding|insulin binding|insulin binding|insulin receptor…	3	-4.7	2.14	0.0837	-2.56	-30.5854	-12	5.1	-6.18 : 7294571.23-P1P2	-0.924 : 7294376.23-P1P2	3.88 : 7294486.23-P1P2
S0027	GAS1	A1	R3	3107	HLA-C	major histocompatibility complex, class I, C	positive regulation of T cell mediated cytotoxicity|antigen processing and presentation of peptide antigen via MHC class I|antigen processing and presentation of exogenous peptide antigen via MHC class I, TAP-dependent|antigen processing and presentation of exogenous peptide antigen via MHC class I, TAP-independent|antigen processing and presentation of endogenous peptide antigen via MHC class I …	peptide antigen binding|peptide antigen binding|TAP binding|	3	-0.5	0.11	0.512	-0.39	-0.761719	-4.5	3	-2.69 : 31239710.23-P1P2	-1.6 : 31239985.23-P1P2	1.73 : 31239876.23-P1P2
S0027	GAS1	A1	R3	10959	TMED2	transmembrane emp24 domain trafficking protein 2	maternal placenta development|intracellular protein transport|ER to Golgi vesicle-mediated transport|Golgi organization|negative regulation of GTPase activity|cargo loading into vesicle|COPI coating of Golgi vesicle|COPII vesicle coating|embryonic morphogenesis|protein targeting to plasma membrane|	protein binding|	4	-0.2	0.00979	0.643	-0.19021	-0.295816	-3.9	3.6	-2.06 : 124068943.23-P1P2	0.59 : 124069078.23-P1P2	0.795 : 124068940.23-P1P2	2.08 : 124068994.23-P1P2
S0027	GAS1	A1	R3	56129	PCDHB7	protocadherin beta 7	homophilic cell adhesion|	calcium ion binding|	2	0	0	0.68	0	0	-1.8	2	-1.24 : 140552095.23-P1P2	-1.19 : 140552144.23-P1P2
S0027	GAS1	A1	R3	4040	LRP6	low density lipoprotein receptor-related protein 6	gastrulation with mouth forming second|neural tube closure|negative regulation of protein phosphorylation|heart looping|positive regulation of mesenchymal cell proliferation|pericardium morphogenesis|negative regulation of protein kinase activity|positive regulation of cytosolic calcium ion concentration|synaptic transmission|embryonic pattern specification|anterior/posterior pattern specificatio…	low-density lipoprotein receptor activity|receptor binding|frizzled binding|protein binding|Wnt-protein binding|kinase inhibitor activity|toxin transporter activity|apolipoprotein binding|identical protein binding|protein homodimerization activity|Wnt-activated receptor activity|coreceptor activity involved in Wnt signaling pathway|	2	-5	3.14	0.0352	-1.86	-52.8409	-12	3.5	-6.48 : 12420030.23-P1P2	3.14 : 12420146.23-P1P2
S0027	GAS1	A1	R3	4233	MET	MET proto-oncogene, receptor tyrosine kinase	activation of MAPK activity|liver development|placenta development|signal transduction|cell surface receptor signaling pathway|axon guidance|brain development|skeletal muscle tissue development|cell proliferation|positive regulation of glucose transport|muscle cell migration|myotube differentiation|peptidyl-tyrosine phosphorylation|peptidyl-tyrosine phosphorylation|peptidyl-tyrosine phosphorylati…	protein tyrosine kinase activity|protein tyrosine kinase activity|hepatocyte growth factor-activated receptor activity|protein binding|ATP binding|protein phosphatase binding|	2	-1.1	0.126	0.501	-0.974	-1.94411	-4.6	2	-2.6 : 116312263.23-P1P2	-0.495 : 116312156.23-P1P2
S0027	GAS1	A1	R3	634	CEACAM1	carcinoembryonic antigen-related cell adhesion molecule 1 (biliary glycoprotein)	angiogenesis|homophilic cell adhesion|integrin-mediated signaling pathway|cell migration|	molecular_function|protein binding|protein homodimerization activity|	3	-0.6	0.345	0.361	-0.255	-0.706371	-6.4	2	-3.98 : 43026097.23-P2	-2.06 : 43032842.23-P1	-1.6 : 43032898.23-P1
S0027	GAS1	A1	R3	54859	ELP6	elongator acetyltransferase complex subunit 6	chromatin organization|transcription, DNA-templated|regulation of transcription, DNA-templated|biological_process|positive regulation of cell migration|	molecular_function|	2	-2.8	0.71	0.234	-2.09	-8.93162	-7.4	2	-4.29 : 47555293.23-P1P2	-1.19 : 47555045.23-P1P2
S0027	GAS1	A1	R3	23308	ICOSLG	inducible T-cell co-stimulator ligand	defense response|hyperosmotic response|signal transduction|T cell costimulation|positive regulation of activated T cell proliferation|T cell activation|B cell activation|positive regulation of interleukin-4 biosynthetic process|	receptor binding|	5	1.8	0.926	0.189	2.726	14.4233	-4.6	9	-3.25 : 45661057.23-P1P2	-1.3 : 45661012.23-P1P2	1.52 : 45661173.23-P1P2	3.86 : 45661016.23-P1P2	4.54 : 45661155.23-P1P2
S0027	GAS1	A1	R3	10219	KLRG1	killer cell lectin-like receptor subfamily G, member 1	inflammatory response|cellular defense response|cell surface receptor signaling pathway|innate immune response|regulation of immune response|	receptor activity|carbohydrate binding|	1	-3.1	1.58	0.112	-1.52	-13.5714	-9	1.2	-4.56 : 9142034.23-P1P2
S0027	GAS1	A1	R3	100532726	NDUFC2-KCTD14	NDUFC2-KCTD14 readthrough	mitochondrial electron transport, NADH to ubiquinone|	NADH dehydrogenase (ubiquinone) activity|	2	-0.7	0.127	0.501	-0.573	-1.14371	-3.7	2	-2.19 : 77791139.23-P1P2	0.0759 : 77791098.23-P1P2
S0027	GAS1	A1	R3	100526664	LY75-CD302	LY75-CD302 readthrough	None	None	1	0	0	0.68	0	0	-2	1.8	1.48 : 160761398.23-P1P2
S0027	GAS1	A1	R3	10231	RCAN2	regulator of calcineurin 2	calcium-mediated signaling|	nucleotide binding|	1	0	0	0.68	0	0	-2	2.8	1.93 : 46293903.23-P1P2
S0027	GAS1	A1	R3	114794	ELFN2	extracellular leucine-rich repeat and fibronectin type III domain containing 2	negative regulation of phosphatase activity|	protein phosphatase inhibitor activity|phosphatase binding|	4	-0.6	0.0494	0.579	-0.5506	-0.95095	-3.7	2.9	-2.36 : 37823681.23-P1P2	0.0759 : 37823663.23-P1P2	1.0 : 37823706.23-P1P2	1.9 : 37823826.23-P1P2
S0027	GAS1	A1	R3	55080	TAPBPL	TAP binding protein-like	negative regulation of antigen processing and presentation of peptide antigen via MHC class I|	protein complex binding|	3	-5.5	3.2	0.0335	-2.3	-68.6567	-13	0.1	-6.96 : 6560993.23-P1P2	-0.924 : 6561059.23-P1P2	0.561 : 6561162.23-P1P2
S0027	GAS1	A1	R3	54756	IL17RD	interleukin 17 receptor D	signal transduction|	None	3	-4.8	2.51	0.0659	-2.29	-34.7496	-12	0.4	-6.25 : 57199513.23-P1P2	0.841 : 57199461.23-P1P2	1.28 : 57199383.23-P1P2
S0027	GAS1	A1	R3	10280	SIGMAR1	sigma non-opioid intracellular receptor 1	lipid transport|nervous system development|cell death|opioid receptor signaling pathway|regulation of neuron apoptotic process|	opioid receptor activity|drug binding|	2	4.9	4.28	0.0178	9.18	515.73	0.8	14	-1.99 : 34637927.23-P1P2	7.13 : 34637950.23-P1P2
S0027	GAS1	A1	R3	51284	TLR7	toll-like receptor 7	toll-like receptor signaling pathway|microglial cell activation involved in immune response|MyD88-dependent toll-like receptor signaling pathway|inflammatory response|I-kappaB phosphorylation|positive regulation of chemokine production|positive regulation of interleukin-6 production|positive regulation of interleukin-8 production|toll-like receptor 7 signaling pathway|toll-like receptor 9 signali…	double-stranded RNA binding|single-stranded RNA binding|transmembrane signaling receptor activity|drug binding|siRNA binding|	1	-0.3	0.0457	0.582	-0.2543	-0.436942	-2.7	2	-1.77 : 12885104.23-P1P2
S0027	GAS1	A1	R3	26047	CNTNAP2	contactin associated protein-like 2	cell adhesion|brain development|learning|neuron recognition|transmission of nerve impulse|striatum development|limbic system development|thalamus development|cerebral cortex development|adult behavior|neuron projection development|cellular protein localization|social behavior|clustering of voltage-gated potassium channels|superior temporal gyrus development|protein localization to juxtaparanode r…	enzyme binding|	2	0.4	0.0463	0.581	0.4463	0.768158	-2	4.6	2.27 : 145813714.23-P1P2	2.87 : 145813764.23-P1P2
S0027	GAS1	A1	R3	6402	SELL	selectin L	cell adhesion|blood coagulation|response to ATP|regulation of immune response|leukocyte migration|	protease binding|protein binding|heparin binding|carbohydrate binding|glycosphingolipid binding|cell adhesion molecule binding|	2	0	0	0.68	0	0	-1.8	2	-1.06 : 169680985.23-P1P2	-0.309 : 169681013.23-P1P2
S0027	GAS1	A1	R3	913	CD1E	CD1e molecule	immune response|antigen processing and presentation|	lipid binding|	2	0	0	0.68	0	0	-1.8	2	-0.246 : 158323511.23-P1P2	-0.246 : 158323648.23-P1P2
S0027	GAS1	A1	R3	22898	DENND3	DENN/MADD domain containing 3	endosome to lysosome transport|positive regulation of Rab GTPase activity|positive regulation of Rab GTPase activity|cellular protein catabolic process|	Rab guanyl-nucleotide exchange factor activity|	3	0.7	0.155	0.481	0.855	1.77755	-2	5.5	0.139 : 142138506.23-P1P2	2.53 : 142138535.23-P1P2	3.45 : 142138512.23-P1P2
S0027	GAS1	A1	R3	5796	PTPRK	protein tyrosine phosphatase, receptor type, K	protein dephosphorylation|cell adhesion|signal transduction|transforming growth factor beta receptor signaling pathway|negative regulation of cell proliferation|negative regulation of keratinocyte proliferation|cell migration|negative regulation of cell migration|neuron projection development|protein localization to cell surface|cellular response to reactive oxygen species|cellular response to UV…	protein tyrosine phosphatase activity|transmembrane receptor protein tyrosine phosphatase activity|protein binding|beta-catenin binding|protein kinase binding|gamma-catenin binding|	1	-0.7	0.195	0.453	-0.505	-1.11479	-3.7	2	-2.19 : 128813066.23-P2
S0027	GAS1	A1	R3	92737	DNER	delta/notch-like EGF repeat containing	neuron migration|endocytosis|Notch signaling pathway|Notch receptor processing|synapse assembly|central nervous system development|glial cell differentiation|skeletal muscle fiber development|	transmembrane signaling receptor activity|Notch binding|calcium ion binding|protein binding|clathrin binding|	4	0.1	0.000119	0.679	0.100119	0.147451	-3	5.4	-1.69 : 230579358.23-P1P2	1.45 : 230579384.23-P1P2	2.38 : 230579487.23-P1P2	3.27 : 230579437.23-P1P2
S0027	GAS1	A1	R3	285613	RELL2	RELT-like 2	positive regulation of cell-substrate adhesion|	collagen binding|	2	-5.5	3.78	0.0272	-1.72	-63.2353	-13	-0.4	-6.98 : 141016415.23-P1P2	-0.778 : 141016185.23-P1P2
S0027	GAS1	A1	R3	55181	SMG8	SMG8 nonsense mediated mRNA decay factor	nuclear-transcribed mRNA catabolic process, nonsense-mediated decay|nuclear-transcribed mRNA catabolic process, nonsense-mediated decay|gene expression|RNA metabolic process|mRNA metabolic process|regulation of protein kinase activity|	protein binding|	2	2	0.788	0.215	2.788	12.9674	-4.1	8	-2.65 : 57287311.23-P1P2	4.37 : 57287336.23-P1P2
S0027	GAS1	A1	R3	147685	C19ORF18	chromosome 19 open reading frame 18	biological_process|	molecular_function|	1	-0.1	0.00132	0.674	-0.09868	-0.146409	-2.7	2	-1.51 : 58485993.23-P1P2
S0027	GAS1	A1	R3	10462	CLEC10A	C-type lectin domain family 10, member A	endocytosis|innate immune response|	carbohydrate binding|	1	0	0	0.68	0	0	-1.8	2	-0.246 : 6983881.23-P1P2
S0027	GAS1	A1	R3	51014	TMED7	transmembrane emp24 protein transport domain containing 7	protein transport|	None	1	0	0	0.68	0	0	-1.8	2	-1.3 : 114961828.23-P1P2
S0027	GAS1	A1	R3	4915	NTRK2	neurotrophic tyrosine kinase, receptor, type 2	vasculogenesis|neuron migration|transmembrane receptor protein tyrosine kinase signaling pathway|activation of adenylate cyclase activity|neuromuscular junction development|aging|learning|long-term memory|feeding behavior|positive regulation of cell proliferation|positive regulation of gene expression|positive regulation of neuron projection development|response to auditory stimulus|glutamate sec…	ATP binding|protein homodimerization activity|neurotrophin binding|neurotrophin binding|ephrin receptor binding|brain-derived neurotrophic factor binding|brain-derived neurotrophic factor-activated receptor activity|	1	1.1	0.203	0.449	1.303	2.902	-2	5.6	3.27 : 87284127.23-P1P2
S0027	GAS1	A1	R3	54510	PCDH18	protocadherin 18	homophilic cell adhesion|brain development|	calcium ion binding|	1	-1.2	0.376	0.346	-0.824	-2.3815	-4.6	2	-2.59 : 138453853.23-P1P2
S0027	GAS1	A1	R3	22986	SORCS3	sortilin-related VPS10 domain containing receptor 3	neuropeptide signaling pathway|	neuropeptide receptor activity|	3	0.2	0.00344	0.666	0.20344	0.305465	-3.4	5	-2.06 : 106400703.23-P1P2	-0.661 : 106400890.23-P1P2	2.92 : 106400794.23-P1P2
S0027	GAS1	A1	R3	5101	PCDH9	protocadherin 9	homophilic cell adhesion|forebrain development|	calcium ion binding|	1	0	0	0.68	0	0	-2	1.8	1.25 : 67804703.23-P1P2
S0027	GAS1	A1	R3	51286	CEND1	cell cycle exit and neuronal differentiation 1	adult walking behavior|cerebellar granular layer maturation|cerebellar Purkinje cell differentiation|radial glia guided migration of cerebellar granule cell|negative regulation of cerebellar granule cell precursor proliferation|	None	1	-0.6	0.138	0.492	-0.462	-0.939024	-3.7	2	-2.05 : 790220.23-P1
S0027	GAS1	A1	R3	81035	COLEC12	collectin sub-family member 12	pattern recognition receptor signaling pathway|receptor-mediated endocytosis|phagocytosis, recognition|defense response|carbohydrate mediated signaling|innate immune response|protein homooligomerization|	scavenger receptor activity|galactose binding|signaling pattern recognition receptor activity|low-density lipoprotein particle binding|metal ion binding|	2	0.6	0.065	0.561	0.665	1.18538	-2	5.5	-0.339 : 501076.23-P1P2	3.08 : 500860.23-P1P2
S0027	GAS1	A1	R3	27020	NPTN	neuroplastin	positive regulation of protein phosphorylation|homophilic cell adhesion|positive regulation of cytosolic calcium ion concentration|positive regulation of neuron projection development|positive regulation of fibroblast growth factor receptor signaling pathway|positive regulation of long-term neuronal synaptic plasticity|long-term synaptic potentiation|	type 1 fibroblast growth factor receptor binding|cell adhesion molecule binding|	2	0	0	0.68	0	0	-2	3.7	1.92 : 73925873.23-P1P2	2.25 : 73925797.23-P1P2
S0027	GAS1	A1	R3	27255	CNTN6	contactin 6	cell adhesion|Notch signaling pathway|axon guidance|central nervous system development|	None	1	0	0	0.68	0	0	-2	1.8	0.612 : 1134546.23-P1P2
S0027	GAS1	A1	R3	8434	RECK	reversion-inducing-cysteine-rich protein with kazal motifs	blood vessel maturation|embryo implantation|negative regulation of endopeptidase activity|negative regulation of endopeptidase activity|extracellular matrix organization|	endopeptidase inhibitor activity|serine-type endopeptidase inhibitor activity|protein binding|metalloendopeptidase inhibitor activity|	2	0	0	0.68	0	0	-2	1.8	0.146 : 36036802.23-P1P2	1.01 : 36036790.23-P1P2
S0027	GAS1	A1	R3	8788	DLK1	delta-like 1 homolog (Drosophila)	Notch signaling pathway|multicellular organismal development|post-embryonic development|cell differentiation|negative regulation of Notch signaling pathway|embryonic skeletal system development|	molecular_function|	6	0	0	0.68	0	0	-2.6	2	-1.6 : 101193044.23-P1P2	-1.19 : 101193087.23-P1P2	-0.339 : 101193163.23-P1P2	0.394 : 101193001.23-P1P2	0.782 : 101193102.23-P1P2	0.782 : 101193099.23-P1P2
S0027	GAS1	A1	R3	2219	FCN1	ficolin (collagen/fibrinogen domain containing) 1	complement activation, lectin pathway|complement activation|opsonization|innate immune response|	antigen binding|calcium ion binding|protein binding|carbohydrate binding|	1	2.4	1.2	0.15	3.6	24	-1.3	9	4.53 : 137809873.23-P1P2
S0027	GAS1	A1	R3	3645	INSRR	insulin receptor-related receptor	transmembrane receptor protein tyrosine kinase signaling pathway|peptidyl-tyrosine phosphorylation|peptidyl-tyrosine phosphorylation|peptidyl-tyrosine phosphorylation|male sex determination|actin cytoskeleton reorganization|protein autophosphorylation|cellular response to alkalinity|	transmembrane receptor protein tyrosine kinase activity|transmembrane receptor protein tyrosine kinase activity|ATP binding|phosphatidylinositol 3-kinase binding|insulin receptor substrate binding|	3	3.3	2.14	0.0837	5.44	64.994	-7.1	11	-4.54 : 156829107.23-P1P2	1.15 : 156829091.23-P1P2	5.69 : 156829196.23-P1P2
S0027	GAS1	A1	R3	4238	MFAP3	microfibrillar-associated protein 3	extracellular matrix organization|	None	2	-2.3	0.86	0.203	-1.44	-7.0936	-7	4.2	-3.82 : 153418471.23-P1P2	2.88 : 153418371.23-P1P2
S0027	GAS1	A1	R3	55717	WDR11	WD repeat domain 11	None	protein binding|	1	0.4	0.0308	0.608	0.4308	0.708553	-2	4.6	2.63 : 122610983.23-P1P2
S0027	GAS1	A1	R3	392617	ELFN1	extracellular leucine-rich repeat and fibronectin type III domain containing 1	negative regulation of phosphatase activity|synapse organization|	protein phosphatase inhibitor activity|phosphatase binding|	4	0	0	0.68	0	0	-2.8	4.7	-1.6 : 1748735.23-ENST00000561626.1	-0.661 : 1748631.23-ENST00000561626.1	0.278 : 1748503.23-ENST00000561626.1	2.74 : 1748740.23-ENST00000561626.1
S0027	GAS1	A1	R3	222256	CDHR3	cadherin-related family member 3	homophilic cell adhesion|	calcium ion binding|	3	-0.8	0.138	0.492	-0.662	-1.34553	-4	6.3	-2.46 : 105603548.23-ENST00000317716.9	1.68 : 105603221.23-ENST00000317716.9	3.63 : 105603539.23-ENST00000317716.9
S0027	GAS1	A1	R3	284186	TMEM105	transmembrane protein 105	None	None	2	-1.3	0.358	0.357	-0.942	-2.63866	-5	4.4	-2.81 : 79304524.23-P1P2	2.56 : 79304300.23-P1P2
S0027	GAS1	A1	R3	2264	FGFR4	fibroblast growth factor receptor 4	organ induction|epidermal growth factor receptor signaling pathway|positive regulation of cell proliferation|positive regulation of cell proliferation|insulin receptor signaling pathway|fibroblast growth factor receptor signaling pathway|fibroblast growth factor receptor signaling pathway|fibroblast growth factor receptor signaling pathway|fibroblast growth factor receptor signaling pathway|regul…	protein tyrosine kinase activity|fibroblast growth factor-activated receptor activity|fibroblast growth factor-activated receptor activity|ATP binding|heparin binding|fibroblast growth factor binding|fibroblast growth factor binding|	5	0.5	0.04	0.589	0.54	0.916808	-4	6.2	-2.13 : 176513764.23-P1P2	-0.924 : 176513714.23-P1P2	1.21 : 176513490.23-P1P2	2.94 : 176513592.23-P1P2	3.62 : 176513677.23-P1P2
S0027	GAS1	A1	R3	255928	SYT14	synaptotagmin XIV	cell death|	phospholipid binding|protein homodimerization activity|protein heterodimerization activity|	3	-2.9	2.7	0.0556	-0.2	-3.59712	-8	5.3	-4.36 : 210111398.23-P1P2	-4.36 : 210111395.23-P1P2	3.51 : 210111514.23-P1P2
S0027	GAS1	A1	R3	56704	JPH1	junctophilin 1	muscle organ development|regulation of ryanodine-sensitive calcium-release channel activity|calcium ion transport into cytosol|	molecular_function|structural constituent of muscle|	5	-2.8	1.6	0.112	-1.2	-10.7143	-9	5.4	-4.62 : 75234001.23-P1P2	-4.09 : 75234009.23-P1P2	-1.3 : 75234073.23-P1P2	1.69 : 75234024.23-P1P2	3.95 : 75234137.23-P1P2
S0027	GAS1	A1	R3	54664	TMEM106B	transmembrane protein 106B	transport|cell death|lysosome localization|dendrite morphogenesis|	molecular_function|protein binding|	4	0	0	0.68	0	0	-4.5	2	-2.96 : 12250909.23-P1P2	-1.0 : 12250826.23-P1P2	-0.924 : 12250878.23-P1P2	0.278 : 12250890.23-P1P2
S0027	GAS1	A1	R3	259197	NCR3	natural cytotoxicity triggering receptor 3	inflammatory response|immune response|cell recognition|positive regulation of natural killer cell mediated cytotoxicity|	None	2	-0.1	0.00527	0.661	-0.09473	-0.143313	-3.6	2	-2.13 : 31560974.23-P1P2	-1.19 : 31560895.23-P1P2
S0027	GAS1	A1	R3	1948	EFNB2	ephrin-B2	lymph vessel development|cell migration involved in sprouting angiogenesis|cell adhesion|cell-cell signaling|axon guidance|anatomical structure morphogenesis|organ morphogenesis|negative regulation of keratinocyte proliferation|viral process|ephrin receptor signaling pathway|regulation of chemotaxis|positive regulation of cardiac muscle cell differentiation|	protein binding|ephrin receptor binding|	3	-4.8	2.47	0.0682	-2.33	-34.1642	-12	2	-6.32 : 107187798.23-P1P2	-2.41 : 107187583.23-P1P2	2.26 : 107188130.23-P1P2
S0027	GAS1	A1	R3	10972	TMED10	transmembrane emp24-like trafficking protein 10 (yeast)	response to acid|kidney development|intracellular protein transport|ER to Golgi vesicle-mediated transport|retrograde vesicle-mediated transport, Golgi to ER|Golgi organization|beta-amyloid formation|cargo loading into vesicle|COPI-coated vesicle budding|response to alkaloid|regulated secretory pathway|vesicle targeting, to, from or within Golgi|COPI coating of Golgi vesicle|COPII vesicle coating…	protein binding|syntaxin binding|protein complex binding|	2	0	0	0.68	0	0	-1.8	2	-1.3 : 75643350.23-P1P2	1.12 : 75643337.23-P1P2
S0027	GAS1	A1	R3	147645	VSIG10L	V-set and immunoglobulin domain containing 10 like	None	None	3	-0.5	0.151	0.484	-0.349	-0.721074	-4.4	4	-2.6 : 51843208.23-P2	-1.69 : 51845431.23-P1	2.29 : 51845850.23-P1
S0027	GAS1	A1	R3	83639	TEX101	testis expressed 101	None	None	5	1.7	0.643	0.252	2.343	9.29762	-2	7.2	-0.924 : 43918990.23-P2	1.14 : 43910305.23-P1	1.44 : 43918910.23-P2	4.14 : 43910169.23-P1	4.14 : 43910172.23-P1
S0027	GAS1	A1	R3	25871	C3ORF17	chromosome 3 open reading frame 17	None	None	2	-2.6	0.994	0.181	-1.606	-8.87293	-8	5	-4.06 : 112738720.23-P1P2	3.11 : 112738593.23-P1P2
S0027	GAS1	A1	R3	79168	LILRA6	leukocyte immunoglobulin-like receptor, subfamily A (with TM domain), member 6	immune system process|	None	3	-2.7	2.36	0.0748	-0.34	-4.54545	-10	0.8	-5.19 : 54746765.23-ENST00000245621.5	-3.7 : 54747155.23-ENST00000245621.5	-2.46 : 54746791.23-ENST00000245621.5
S0027	GAS1	A1	R3	958	CD40	CD40 molecule, TNF receptor superfamily member 5	positive regulation of protein phosphorylation|immune response-regulating cell surface receptor signaling pathway|protein complex assembly|cellular calcium ion homeostasis|inflammatory response|platelet activation|positive regulation of B cell proliferation|positive regulation of interleukin-12 production|positive regulation of Rac GTPase activity|B cell proliferation|positive regulation of tyros…	antigen binding|signal transducer activity|receptor activity|protein binding|enzyme binding|ubiquitin protein ligase binding|	1	0	0	0.68	0	0	-1.9	1.9	0.324 : 44746839.23-P1P2
S0027	GAS1	A1	R3	53344	CHIC1	cysteine-rich hydrophobic domain 1	None	None	2	2.9	1.64	0.109	4.54	41.6514	-1	10	2.06 : 72782853.23-P1P2	5.18 : 72782981.23-P1P2
S0027	GAS1	A1	R3	219699	UNC5B	unc-5 homolog B (C. elegans)	apoptotic process|signal transduction|axon guidance|positive regulation of phosphatidylinositol 3-kinase signaling|anterior/posterior axon guidance|regulation of apoptotic process|positive regulation of apoptotic process|negative regulation of neuron apoptotic process|negative regulation of extrinsic apoptotic signaling pathway in absence of ligand|	protein binding|	2	-2.1	0.71	0.234	-1.39	-5.94017	-6.5	2	-3.55 : 72972208.23-P1P2	0.886 : 72971977.23-P1P2
S0027	GAS1	A1	R3	356	FASLG	Fas ligand (TNF superfamily, member 6)	negative regulation of transcription from RNA polymerase II promoter|transcription, DNA-templated|apoptotic process|activation of cysteine-type endopeptidase activity involved in apoptotic process|activation of cysteine-type endopeptidase activity involved in apoptotic process|activation of cysteine-type endopeptidase activity involved in apoptotic process|inflammatory cell apoptotic process|immu…	receptor binding|cytokine activity|tumor necrosis factor receptor binding|protein binding|	3	0	0	0.68	0	0	-2	3.7	-0.924 : 172627993.23-P1P2	1.11 : 172627974.23-P1P2	2.41 : 172628009.23-P1P2
S0027	GAS1	A1	R3	1839	HBEGF	heparin-binding EGF-like growth factor	signal transduction|epidermal growth factor receptor signaling pathway|epidermal growth factor receptor signaling pathway|muscle organ development|regulation of heart contraction|fibroblast growth factor receptor signaling pathway|positive regulation of cell growth|positive regulation of cell migration|wound healing, spreading of epidermal cells|Fc-epsilon receptor signaling pathway|innate immune…	epidermal growth factor receptor binding|growth factor activity|heparin binding|	3	-3.7	1.16	0.158	-2.54	-16.0759	-9.4	1.8	-5.24 : 139726350.23-P1P2	-2.06 : 139726439.23-P1P2	-2.06 : 139726436.23-P1P2
S0027	GAS1	A1	R3	7306	TYRP1	tyrosinase-related protein 1	melanocyte differentiation|melanosome organization|melanin biosynthetic process|acetoacetic acid metabolic process|oxidation-reduction process|	copper ion binding|protein binding|oxidoreductase activity, acting on paired donors, with incorporation or reduction of molecular oxygen, another compound as one donor, and incorporation of one atom of oxygen|protein homodimerization activity|protein heterodimerization activity|	1	-2.7	1.31	0.136	-1.39	-10.2206	-8	1.4	-4.17 : 12693337.23-P1P2
S0027	GAS1	A1	R3	3482	IGF2R	insulin-like growth factor 2 receptor	liver development|receptor-mediated endocytosis|signal transduction|G-protein coupled receptor signaling pathway|spermatogenesis|post-embryonic development|organ regeneration|response to retinoic acid|positive regulation of apoptotic process|insulin-like growth factor receptor signaling pathway|	glycoprotein binding|G-protein alpha-subunit binding|retinoic acid binding|receptor activity|G-protein coupled receptor activity|insulin-like growth factor-activated receptor activity|transporter activity|protein binding|mannose binding|enzyme binding|insulin-like growth factor II binding|identical protein binding|phosphoprotein binding|	2	0	0	0.68	0	0	-2	4.6	1.32 : 160389902.23-P1P2	2.98 : 160389949.23-P1P2
S0027	GAS1	A1	R3	3115	HLA-DPB1	major histocompatibility complex, class II, DP beta 1	cytokine-mediated signaling pathway|antigen processing and presentation of exogenous peptide antigen via MHC class II|antigen processing and presentation of exogenous peptide antigen via MHC class II|T cell costimulation|positive regulation of interferon-gamma production|positive regulation of T cell proliferation|T cell receptor signaling pathway|positive regulation of T cell activation|interfer…	peptide antigen binding|	2	-3.9	2.16	0.0829	-1.74	-20.9891	-10	0.8	-5.36 : 33047728.23-P2	1.48 : 33048126.23-P2
S0027	GAS1	A1	R3	56101	PCDHGB5	protocadherin gamma subfamily B, 5	homophilic cell adhesion|biological_process|	molecular_function|calcium ion binding|	1	0	0	0.68	0	0	-2	1.8	1.11 : 140777355.23-P1P2
S0027	GAS1	A1	R3	285852	TREML4	triggering receptor expressed on myeloid cells-like 4	None	None	1	0	0	0.68	0	0	-1.8	2	-0.924 : 41195925.23-P1P2
S0027	GAS1	A1	R3	163882	CNST	consortin, connexin sorting protein	negative regulation of phosphatase activity|positive regulation of Golgi to plasma membrane protein transport|	protein binding|phosphatase binding|connexin binding|	1	2.2	0.937	0.188	3.137	16.6862	-1.4	8	4.32 : 246729518.23-P1P2
S0027	GAS1	A1	R3	56112	PCDHGA3	protocadherin gamma subfamily A, 3	homophilic cell adhesion|	calcium ion binding|	1	-0.4	0.0685	0.555	-0.3315	-0.597297	-2.7	2	-1.85 : 140723338.23-P1P2
S0027	GAS1	A1	R3	57488	ESYT2	extended synaptotagmin-like protein 2	lipid transport|endocytosis|	calcium ion binding|protein binding|calcium-dependent phospholipid binding|phosphatidylethanolamine binding|phosphatidylcholine binding|phosphatidylinositol binding|	4	0	0	0.68	0	0	-2.9	3.7	-1.69 : 158622298.23-P1P2	-0.249 : 158622228.23-P1P2	-0.0595 : 158622261.23-P1P2	2.5 : 158622370.23-P1P2
S0027	GAS1	A1	R3	58985	IL22RA1	interleukin 22 receptor, alpha 1	biological_process|cytokine-mediated signaling pathway|defense response to Gram-negative bacterium|	interferon receptor activity|interleukin-20 binding|	3	3.1	1.68	0.107	4.78	44.6729	-1	10	1.11 : 24470212.23-P1P2	1.54 : 24470175.23-P1P2	5.5 : 24469769.23-P1P2
S0027	GAS1	A1	R3	5175	PECAM1	platelet/endothelial cell adhesion molecule 1	platelet degranulation|phagocytosis|cell adhesion|signal transduction|blood coagulation|cell recognition|platelet activation|extracellular matrix organization|leukocyte migration|diapedesis|glomerular endothelium development|	protein binding|	4	0	0	0.68	0	0	-2.5	4	-1.94 : 62401065.23-P1P2	-1.3 : 62401148.23-P1P2	-1.3 : 62401144.23-P1P2	2.31 : 62401152.23-P1P2
S0027	GAS1	A1	R3	5159	PDGFRB	platelet-derived growth factor receptor, beta polypeptide	in utero embryonic development|tissue homeostasis|glycosaminoglycan biosynthetic process|signal transduction|epidermal growth factor receptor signaling pathway|transforming growth factor beta receptor signaling pathway|G-protein coupled receptor signaling pathway|positive regulation of cell proliferation|fibroblast growth factor receptor signaling pathway|response to toxic substance|positive regu…	protein tyrosine kinase activity|platelet activating factor receptor activity|platelet-derived growth factor-activated receptor activity|platelet-derived growth factor beta-receptor activity|platelet-derived growth factor beta-receptor activity|receptor binding|platelet-derived growth factor receptor binding|protein binding|ATP binding|protein kinase binding|vascular endothelial growth factor bin…	3	0.4	0.0659	0.56	0.4659	0.831964	-2	6.4	1.7 : 149535741.23-P1P2	2.02 : 149535757.23-P1P2	3.99 : 149535637.23-P1P2
S0027	GAS1	A1	R3	1826	DSCAM	Down syndrome cell adhesion molecule	cell adhesion|negative regulation of cell adhesion|nervous system development|locomotory behavior|positive regulation of phosphorylation|dendrite morphogenesis|positive regulation of axon extension involved in axon guidance|post-embryonic retina morphogenesis in camera-type eye|dendrite self-avoidance|	protein binding|	5	0	0	0.68	0	0	-3.4	3	-2.13 : 42219206.23-P1P2	-2.13 : 42219209.23-P1P2	-1.3 : 42219237.23-P1P2	-0.924 : 42219339.23-P1P2	1.71 : 42219357.23-P1P2
S0027	GAS1	A1	R3	10461	MERTK	MER proto-oncogene, tyrosine kinase	natural killer cell differentiation|protein phosphorylation|phagocytosis|cell surface receptor signaling pathway|cell-cell signaling|spermatogenesis|blood coagulation|peptidyl-tyrosine phosphorylation|peptidyl-tyrosine phosphorylation|platelet activation|secretion by cell|substrate adhesion-dependent cell spreading|apoptotic cell clearance|protein kinase B signaling|positive regulation of phagocy…	transmembrane receptor protein tyrosine kinase activity|protein binding|ATP binding|	2	-1.6	0.478	0.309	-1.122	-3.63107	-6	5.3	-3.09 : 112656001.23-P1P2	3.14 : 112656067.23-P1P2
S0027	GAS1	A1	R3	26001	RNF167	ring finger protein 167	protein polyubiquitination|negative regulation of cell cycle|	ubiquitin-protein transferase activity|protein binding|zinc ion binding|ligase activity|	3	1.1	0.337	0.367	1.437	3.91553	-2	7.3	0.612 : 4843595.23-P1P2	2.66 : 4843399.23-P1P2	4.03 : 4843387.23-P1P2
S0027	GAS1	A1	R3	100287284	MANSC4	MANSC domain containing 4	None	None	1	0	0	0.68	0	0	-1.8	2	-1.19 : 27924765.23-P1P2
S0027	GAS1	A1	R3	2260	FGFR1	fibroblast growth factor receptor 1	negative regulation of transcription from RNA polymerase II promoter|MAPK cascade|skeletal system development|angiogenesis|ureteric bud development|in utero embryonic development|organ induction|neuron migration|positive regulation of mesenchymal cell proliferation|chondrocyte differentiation|transcription, DNA-templated|protein phosphorylation|epidermal growth factor receptor signaling pathway|a…	protein tyrosine kinase activity|fibroblast growth factor-activated receptor activity|fibroblast growth factor-activated receptor activity|protein binding|ATP binding|heparin binding|fibroblast growth factor binding|identical protein binding|protein homodimerization activity|	4	0	0	0.68	0	0	-2	4.6	-1.06 : 38326262.23-P1P2	-1.0 : 38326274.23-P1P2	-0.439 : 38326311.23-P1P2	2.51 : 38326268.23-P1P2
S0027	GAS1	A1	R3	754	PTTG1IP	pituitary tumor-transforming 1 interacting protein	protein import into nucleus|multicellular organismal development|	molecular_function|receptor activity|	1	0	0	0.68	0	0	-1.8	2	-0.924 : 46293712.23-P1P2
S0027	GAS1	A1	R3	8834	TMEM11	transmembrane protein 11	mitochondrion organization|	molecular_function|protein binding|	1	0	0	0.68	0	0	-1.8	2	-0.22 : 21117559.23-P1P2
S0027	GAS1	A1	R3	340745	LRIT2	leucine-rich repeat, immunoglobulin-like and transmembrane domains 2	None	None	1	0	0	0.68	0	0	-1.8	2	-1.06 : 85985635.23-P1P2
S0027	GAS1	A1	R3	79057	PRRG3	proline rich Gla (G-carboxyglutamic acid) 3 (transmembrane)	biological_process|	calcium ion binding|	1	0	0	0.68	0	0	-2	2.8	1.52 : 150863289.23-P1P2
S0027	GAS1	A1	R3	83856	FSD1L	fibronectin type III and SPRY domain containing 1-like	biological_process|	molecular_function|	3	0	0	0.68	0	0	-2	2.7	-0.978 : 108210247.23-P1P2	0.661 : 108210230.23-P1P2	1.54 : 108210205.23-P1P2
S0027	GAS1	A1	R3	6453	ITSN1	intersectin 1 (SH3 domain protein)	small GTPase mediated signal transduction|positive regulation of Rho GTPase activity|positive regulation of phosphorylation|positive regulation of apoptotic process|negative regulation of neuron apoptotic process|positive regulation of GTPase activity|neurotrophin TRK receptor signaling pathway|synaptic vesicle endocytosis|regulation of small GTPase mediated signal transduction|positive regulatio…	guanyl-nucleotide exchange factor activity|Rho guanyl-nucleotide exchange factor activity|calcium ion binding|protein binding|kinase activator activity|protein complex scaffold|proline-rich region binding|	3	-0.5	0.17	0.47	-0.33	-0.702128	-3.6	2	-2.13 : 35014726.23-P1P2	-1.85 : 35014729.23-P1P2	0.398 : 35014611.23-P1P2
S0027	GAS1	A1	R3	9437	NCR1	natural cytotoxicity triggering receptor 1	cellular defense response|signal transduction|natural killer cell activation|intracellular signal transduction|regulation of natural killer cell mediated cytotoxicity|	receptor signaling protein activity|	1	0	0	0.68	0	0	-1.8	2	-1.19 : 55417208.23-P1P2
S0027	GAS1	A1	R3	6861	SYT5	synaptotagmin V	energy reserve metabolic process|synaptic transmission|calcium ion-dependent exocytosis|small molecule metabolic process|regulation of insulin secretion|	transporter activity|calcium-dependent phospholipid binding|syntaxin binding|clathrin binding|metal ion binding|protein heterodimerization activity|	2	0	0	0.68	0	0	-2	1.8	0.509 : 55691746.23-P1P2	0.509 : 55691749.23-P1P2
S0027	GAS1	A1	R3	79024	SMIM2	small integral membrane protein 2	None	None	1	-1.3	0.425	0.326	-0.875	-2.68405	-4.6	2	-2.69 : 44735736.23-ENST00000400419.1
S0027	GAS1	A1	R3	7132	TNFRSF1A	tumor necrosis factor receptor superfamily, member 1A	response to hypoxia|prostaglandin metabolic process|apoptotic process|inflammatory response|extrinsic apoptotic signaling pathway via death domain receptors|intrinsic apoptotic signaling pathway in response to DNA damage|negative regulation of gene expression|viral process|cytokine-mediated signaling pathway|response to lipopolysaccharide|negative regulation of interleukin-6 production|positive r…	protease binding|tumor necrosis factor-activated receptor activity|protein binding|protein complex binding|tumor necrosis factor binding|	1	0	0	0.68	0	0	-1.8	2	-0.526 : 6451377.23-P1P2
S0027	GAS1	A1	R3	389084	C2ORF82	chromosome 2 open reading frame 82	None	None	5	-0.1	0.0248	0.614	-0.0752	-0.122476	-2.6	2	-1.85 : 233740251.23-P1	-1.77 : 233734748.23-P2	-1.69 : 233740225.23-P1	-1.19 : 233740189.23-P1	1.18 : 233734531.23-P2
S0027	GAS1	A1	R3	23765	IL17RA	interleukin 17 receptor A	cell surface receptor signaling pathway|cytokine-mediated signaling pathway|positive regulation of interleukin-23 production|fibroblast activation|positive regulation of cytokine production involved in inflammatory response|	protein binding|interleukin-17 receptor activity|	4	0	0	0.68	0	0	-1.8	2	-1.06 : 17565692.23-P1P2	0.708 : 17565731.23-P1P2	0.708 : 17565734.23-P1P2	1.47 : 17565723.23-P1P2
S0027	GAS1	A1	R3	57526	PCDH19	protocadherin 19	homophilic cell adhesion|	calcium ion binding|	2	0	0	0.68	0	0	-2	1.8	-0.136 : 99665447.23-P1P2	0.798 : 99665456.23-P1P2
S0027	GAS1	A1	R3	2263	FGFR2	fibroblast growth factor receptor 2	negative regulation of transcription from RNA polymerase II promoter|angiogenesis|ureteric bud development|in utero embryonic development|epithelial to mesenchymal transition|positive regulation of mesenchymal cell proliferation|outflow tract septum morphogenesis|membranous septum morphogenesis|apoptotic process|epidermal growth factor receptor signaling pathway|cell-cell signaling|axonogenesis|n…	protein tyrosine kinase activity|fibroblast growth factor-activated receptor activity|fibroblast growth factor-activated receptor activity|fibroblast growth factor-activated receptor activity|protein binding|ATP binding|heparin binding|fibroblast growth factor binding|fibroblast growth factor binding|protein homodimerization activity|	3	-0.4	0.0429	0.585	-0.3571	-0.610427	-3.7	3.8	-2.06 : 123358052.23-P1P2	0.28 : 123357990.23-P1P2	2.25 : 123358151.23-P1P2
S0027	GAS1	A1	R3	10767	HBS1L	HBS1-like translational GTPase	GTP catabolic process|translation|translational elongation|signal transduction|	translation elongation factor activity|GTPase activity|GTP binding|	1	0.8	0.121	0.505	0.921	1.82376	-2	5.6	3.03 : 135376066.23-P1P2
S0027	GAS1	A1	R3	339883	C3ORF35	chromosome 3 open reading frame 35	None	None	8	-0.5	0.152	0.482	-0.348	-0.721992	-11.7	8	-6.25 : 37452487.23-ENST00000425564.2	-2.36 : 37440716.23-ENST00000426078.1	-1.91 : 37427533.23-ENST00000425932.1	-1.41 : 37440913.23-ENST00000426078.1	1.48 : 37427707.23-ENST00000425932.1	1.65 : 37427422.23-ENST00000425932.1	2.67 : 37440977.23-ENST00000426078.1	5.03 : 37427454.23-ENST00000425932.1
S0027	GAS1	A1	R3	56110	PCDHGA5	protocadherin gamma subfamily A, 5	homophilic cell adhesion|	calcium ion binding|	1	2.2	0.926	0.189	3.126	16.5397	-1.4	8	4.32 : 140743718.23-P1P2
S0027	GAS1	A1	R3	80739	C6ORF25	chromosome 6 open reading frame 25	None	heparin binding|	3	2.3	0.897	0.196	3.197	16.3112	-3.9	9	-2.54 : 31691057.23-P1P2	1.15 : 31691098.23-P1P2	4.74 : 31691063.23-P1P2
S0027	GAS1	A1	R3	2050	EPHB4	EPH receptor B4	angiogenesis|cell migration involved in sprouting angiogenesis|heart morphogenesis|cell adhesion|peptidyl-tyrosine phosphorylation|peptidyl-tyrosine phosphorylation|protein autophosphorylation|ephrin receptor signaling pathway|	transmembrane receptor protein tyrosine kinase activity|ephrin receptor activity|protein binding|ATP binding|	1	-2.2	0.97	0.184	-1.23	-6.68478	-7	1.5	-3.65 : 100425385.23-P1P2
S0027	GAS1	A1	R3	1010	CDH12	cadherin 12, type 2 (N-cadherin 2)	homophilic cell adhesion|cell junction assembly|adherens junction organization|cell-cell junction organization|	calcium ion binding|	2	-3.4	1.47	0.12	-1.93	-16.0833	-9	1.2	-4.87 : 22853520.23-P1P2	-0.339 : 22853728.23-P1P2
S0027	GAS1	A1	R3	3590	IL11RA	interleukin 11 receptor, alpha	signal transduction|cytokine-mediated signaling pathway|developmental process|head development|	signal transducer activity|transmembrane signaling receptor activity|cytokine receptor activity|	2	-0.8	0.186	0.461	-0.614	-1.33189	-3.7	2	-2.36 : 34653843.23-P2	1.0 : 34652109.23-P1
S0027	GAS1	A1	R3	11314	CD300A	CD300a molecule	immune system process|cell adhesion|signal transduction|negative regulation of B cell proliferation|positive regulation of phosphoprotein phosphatase activity|negative regulation of mast cell activation involved in immune response|negative regulation of mast cell degranulation|negative regulation of MAP kinase activity|negative regulation of fibroblast proliferation|regulation of T cell receptor …	phosphatidylserine binding|protein binding|phosphatidylethanolamine binding|signaling receptor activity|	1	0	0	0.68	0	0	-2	1.8	1.21 : 72462618.23-P1P2
S0027	GAS1	A1	R3	221477	C6ORF89	chromosome 6 open reading frame 89	wound healing|positive regulation of cell cycle|epithelial cell proliferation|	None	2	0	0	0.68	0	0	-2.7	2	-1.6 : 36853600.23-P1P2	-0.0331 : 36853636.23-P1P2
S0027	GAS1	A1	R3	374768	SPEM1	spermatid maturation 1	multicellular organismal development|spermatogenesis|cell differentiation|	None	1	-3.1	1.52	0.116	-1.58	-13.6207	-8	1.3	-4.48 : 7323548.23-P1P2
S0027	GAS1	A1	R3	3384	ICAM2	intercellular adhesion molecule 2	single organismal cell-cell adhesion|extracellular matrix organization|regulation of immune response|	integrin binding|	3	0	0	0.68	0	0	-2.6	3	-1.99 : 62098038.23-P1P2	-1.19 : 62098248.23-P1P2	1.59 : 62097965.23-P1P2
S0027	GAS1	A1	R3	6400	SEL1L	sel-1 suppressor of lin-12-like (C. elegans)	Notch signaling pathway|response to endoplasmic reticulum stress|	protein binding|	2	0	0	0.68	0	0	-1.8	2	-1.41 : 82000281.23-P1P2	1.15 : 82000389.23-P1P2
S0027	GAS1	A1	R3	114625	ERMAP	erythroblast membrane-associated protein (Scianna blood group)	None	None	3	-1.6	0.352	0.359	-1.248	-3.47632	-5.8	2.6	-3.15 : 43291072.23-P2	1.13 : 43291094.23-P2	2.0 : 43291098.23-P2
S0027	GAS1	A1	R3	2209	FCGR1A	Fc fragment of IgG, high affinity Ia, receptor (CD64)	antigen processing and presentation of peptide antigen via MHC class I|antigen processing and presentation of exogenous peptide antigen via MHC class I, TAP-dependent|phagocytosis, engulfment|immune response|signal transduction|cytokine-mediated signaling pathway|intracellular signal transduction|Fc-gamma receptor signaling pathway involved in phagocytosis|antigen processing and presentation of e…	receptor signaling protein activity|protein binding|IgG binding|	2	0	0	0.68	0	0	-3.6	2	-2.41 : 149755326.23-P1P2	-1.06 : 149755123.23-P1P2
S0027	GAS1	A1	R3	57535	KIAA1324	KIAA1324	cellular response to starvation|macroautophagy|positive regulation of vacuole organization|positive regulation of autophagic vacuole assembly|negative regulation of extrinsic apoptotic signaling pathway in absence of ligand|	molecular_function|poly(A) RNA binding|	1	-0.8	0.201	0.45	-0.599	-1.33111	-3.7	2	-2.2 : 109656593.23-P1P2
S0027	GAS1	A1	R3	140885	SIRPA	signal-regulatory protein alpha	cell adhesion|blood coagulation|leukocyte migration|	SH3 domain binding|	3	0	0	0.68	0	0	-2	2.7	0.68 : 1875498.23-P1P2	1.21 : 1875209.23-P1P2	1.61 : 1875495.23-P1P2
S0027	GAS1	A1	R3	214	ALCAM	activated leukocyte cell adhesion molecule	cell adhesion|signal transduction|axon guidance|motor neuron axon guidance|	receptor binding|	1	0	0	0.68	0	0	-1.8	2	-0.924 : 105085551.23-P1P2
S0027	GAS1	A1	R3	1493	CTLA4	cytotoxic T-lymphocyte-associated protein 4	immune response|cellular response to DNA damage stimulus|negative regulation of B cell proliferation|T cell costimulation|negative regulation of T cell proliferation|positive regulation of apoptotic process|negative regulation of regulatory T cell differentiation|negative regulation of immune response|B cell receptor signaling pathway|	protein binding|	2	0.1	0.00539	0.661	0.10539	0.15944	-2	4.6	1.96 : 204732317.23-P1P2	2.73 : 204732388.23-P1P2
S0027	GAS1	A1	R3	10384	BTN3A3	butyrophilin, subfamily 3, member A3	T cell mediated immunity|	None	2	0	0	0.68	0	0	-1.8	2	-0.889 : 26440234.23-P1P2	0.426 : 26440532.23-P1P2
S0027	GAS1	A1	R3	57462	KIAA1161	KIAA1161	carbohydrate metabolic process|positive regulation of insulin-like growth factor receptor signaling pathway|skeletal muscle fiber development|positive regulation of protein kinase B signaling|	hydrolase activity, hydrolyzing O-glycosyl compounds|	3	0	0	0.68	0	0	-2	2.7	-0.246 : 34376925.23-P1P2	1.94 : 34377123.23-P1P2	1.98 : 34376985.23-P1P2
S0027	GAS1	A1	R3	51368	TEX264	testis expressed 264	None	None	1	1.1	0.202	0.45	1.302	2.89333	-2	5.6	3.26 : 51705138.23-P1P2
S0027	GAS1	A1	R3	154467	CCDC167	coiled-coil domain containing 167	None	None	1	0	0	0.68	0	0	-1.8	2	-1.3 : 37467815.23-P1P2
S0027	GAS1	A1	R3	29967	LRP12	low density lipoprotein receptor-related protein 12	endocytosis|receptor-mediated endocytosis|signal transduction|regulation of growth|	low-density lipoprotein receptor activity|protein binding|	2	-0.9	0.205	0.448	-0.695	-1.55134	-3.7	2	-2.41 : 105601686.23-P1P2	0.841 : 105601597.23-P1P2
S0027	GAS1	A1	R3	177	AGER	advanced glycosylation end product-specific receptor	inflammatory response|cell surface receptor signaling pathway|response to wounding|neuron projection development|innate immune response|induction of positive chemotaxis|positive regulation of NF-kappaB transcription factor activity|	receptor activity|transmembrane signaling receptor activity|protein binding|identical protein binding|S100 protein binding|	1	-0.5	0.0926	0.53	-0.4074	-0.768679	-2.7	2	-1.92 : 32152066.23-P1P2
S0027	GAS1	A1	R3	115350	FCRL1	Fc receptor-like 1	None	None	1	0	0	0.68	0	0	-2	1.8	0.398 : 157789921.23-P1P2
S0027	GAS1	A1	R3	84277	DNAJC30	DnaJ (Hsp40) homolog, subfamily C, member 30	None	None	3	3.1	2.03	0.087	5.13	58.9655	-3.3	11	-2.85 : 73097837.23-P1P2	-2.85 : 73097840.23-P1P2	5.5 : 73098034.23-P1P2
S0027	GAS1	A1	R3	80832	APOL4	apolipoprotein L, 4	lipid metabolic process|lipid transport|lipoprotein metabolic process|	molecular_function|lipid binding|	2	0	0	0.68	0	0	-3.6	2	-2.13 : 36598037.23-P1P2	-0.924 : 36597998.23-P1P2
S0027	GAS1	A1	R3	56125	PCDHB11	protocadherin beta 11	cell adhesion|homophilic cell adhesion|synaptic transmission|nervous system development|synapse assembly|calcium-dependent cell-cell adhesion|	calcium ion binding|	1	1	0.186	0.461	1.186	2.57267	-2	5.6	3.22 : 140578901.23-P1P2
S0027	GAS1	A1	R3	81833	SPACA1	sperm acrosome associated 1	acrosome assembly|	None	2	0	0	0.68	0	0	-2	4.6	1.4 : 88757383.23-P1P2	2.54 : 88757378.23-P1P2
S0027	GAS1	A1	R3	7866	IFRD2	interferon-related developmental regulator 2	None	molecular_function|protein binding|	3	2.2	2.07	0.086	4.27	49.6512	-4.5	9	-3.18 : 50329832.23-P1P2	4.08 : 50330049.23-P1P2	4.81 : 50329963.23-P1P2
S0027	GAS1	A1	R3	56130	PCDHB6	protocadherin beta 6	cell adhesion|homophilic cell adhesion|synaptic transmission|nervous system development|synapse assembly|calcium-dependent cell-cell adhesion|	calcium ion binding|	2	0	0	0.68	0	0	-2	2.7	1.73 : 140529589.23-P1P2	1.96 : 140529435.23-P1P2
S0027	GAS1	A1	R3	81928	CABLES2	Cdk5 and Abl enzyme substrate 2	cell cycle|regulation of protein kinase activity|cell division|regulation of cell division|regulation of cell cycle|	cyclin-dependent protein serine/threonine kinase regulator activity|	1	1.5	0.373	0.347	1.873	5.39769	-2	6.5	3.63 : 60982596.23-P1P2
S0027	GAS1	A1	R3	23143	LRCH1	leucine-rich repeats and calponin homology (CH) domain containing 1	None	None	3	-3.3	0.586	0.269	-2.714	-10.0892	-8.3	2	-4.77 : 47127169.23-P1P2	-2.19 : 47127197.23-P1P2	-1.2 : 47127179.23-P1P2
S0027	GAS1	A1	R3	387836	CLEC2A	C-type lectin domain family 2, member A	natural killer cell mediated cytotoxicity|	protein binding|carbohydrate binding|protein homodimerization activity|	2	-3.1	1.26	0.141	-1.84	-13.0496	-9	1.3	-4.56 : 10085182.23-P1P2	-2.56 : 10085235.23-P1P2
S0027	GAS1	A1	R3	81788	NUAK2	NUAK family, SNF1-like kinase, 2	protein phosphorylation|apoptotic process|actin cytoskeleton organization|cellular response to glucose starvation|negative regulation of apoptotic process|	magnesium ion binding|protein serine/threonine kinase activity|protein binding|ATP binding|	2	0.4	0.0247	0.615	0.4247	0.690569	-2	4.6	-1.06 : 205291080.23-P1P2	2.86 : 205290999.23-P1P2
S0027	GAS1	A1	R3	2348	FOLR1	folate receptor 1 (adult)	receptor-mediated endocytosis|cell death|folic acid transport|folic acid metabolic process|	receptor activity|folic acid binding|folic acid binding|folic acid transporter activity|	1	0	0	0.68	0	0	-1.8	2	-0.661 : 71903169.23-P1P2
S0027	GAS1	A1	R3	222865	TMEM130	transmembrane protein 130	None	None	3	0	0	0.68	0	0	-2	1.8	0.0759 : 98467761.23-P1P2	0.0759 : 98467764.23-P1P2	1.32 : 98467728.23-P1P2
S0027	GAS1	A1	R3	5793	PTPRG	protein tyrosine phosphatase, receptor type, G	transmembrane receptor protein tyrosine kinase signaling pathway|brain development|negative regulation of neuron projection development|peptidyl-tyrosine dephosphorylation|peptidyl-tyrosine dephosphorylation|peptidyl-tyrosine dephosphorylation|	protein tyrosine phosphatase activity|transmembrane receptor protein tyrosine phosphatase activity|protein binding|identical protein binding|	4	1.2	0.485	0.306	1.685	5.50654	-2	6.4	-1.19 : 61547227.23-P1P2	0.213 : 61546838.23-P1P2	3.27 : 61547060.23-P1P2	3.93 : 61547107.23-P1P2
S0027	GAS1	A1	R3	4481	MSR1	macrophage scavenger receptor 1	receptor-mediated endocytosis|positive regulation of macrophage derived foam cell differentiation|positive regulation of cholesterol storage|cholesterol transport|plasma lipoprotein particle clearance|lipoprotein transport|	scavenger receptor activity|protein binding|low-density lipoprotein particle binding|	1	0	0	0.68	0	0	-2	3.7	2.11 : 16050500.23-P1P2
S0027	GAS1	A1	R3	90019	SYT8	synaptotagmin VIII	acrosome reaction|	transporter activity|calcium-dependent protein binding|	3	-1.2	0.713	0.233	-0.487	-2.09013	-4.5	2	-2.77 : 1855298.23-P1P2	-2.56 : 1855993.23-P1P2	1.03 : 1856026.23-P1P2
S0027	GAS1	A1	R3	7827	NPHS2	nephrosis 2, idiopathic, steroid-resistant (podocin)	excretion|actin cytoskeleton reorganization|metanephric glomerular visceral epithelial cell development|	protein binding|	3	0	0	0.68	0	0	-2	2.7	-1.06 : 179545353.23-P1P2	0.692 : 179545176.23-P1P2	1.65 : 179545052.23-P1P2
S0027	GAS1	A1	R3	10225	CD96	CD96 molecule	immune response|cell adhesion|regulation of immune response|	None	1	0	0	0.68	0	0	-1.8	2	-1.19 : 111260773.23-P1P2
S0027	GAS1	A1	R3	113277	TMEM106A	transmembrane protein 106A	biological_process|	molecular_function|	2	0	0	0.68	0	0	-1.9	1.9	0.133 : 41363811.23-P1P2	0.191 : 41363808.23-P1P2
S0027	GAS1	A1	R3	85450	ITPRIP	inositol 1,4,5-trisphosphate receptor interacting protein	negative regulation of protein kinase activity|negative regulation of extrinsic apoptotic signaling pathway via death domain receptors|	protein kinase inhibitor activity|	3	-4.7	2.35	0.076	-2.35	-30.9211	-12	0.6	-6.17 : 106098312.23-P1P2	-2.36 : 106098321.23-P1P2	0.213 : 106098362.23-P1P2
S0027	GAS1	A1	R3	55009	C19ORF24	chromosome 19 open reading frame 24	None	None	2	-0.4	0.0505	0.573	-0.3495	-0.609948	-2.9	3.7	-1.92 : 1275495.23-P1P2	2.38 : 1275391.23-P1P2
S0027	GAS1	A1	R3	4853	NOTCH2	notch 2	in utero embryonic development|cell fate determination|morphogenesis of an epithelial sheet|inflammatory response to antigenic stimulus|pulmonary valve morphogenesis|regulation of transcription, DNA-templated|transcription initiation from RNA polymerase II promoter|apoptotic process|humoral immune response|cell cycle arrest|Notch signaling pathway|Notch receptor processing|multicellular organisma…	receptor activity|calcium ion binding|protein binding|ligand-activated RNA polymerase II transcription factor binding transcription factor activity|	3	-1.5	0.34	0.366	-1.16	-3.1694	-6	6.1	-3.11 : 120612155.23-P1P2	2.35 : 120612411.23-P1P2	3.54 : 120612161.23-P1P2
S0027	GAS1	A1	R3	118429	ANTXR2	anthrax toxin receptor 2	reproductive process|	receptor activity|protein binding|metal ion binding|	1	0	0	0.68	0	0	-2	3.7	2.04 : 80994293.23-P1P2
S0027	GAS1	A1	R3	286133	SCARA5	scavenger receptor class A, member 5	cellular iron ion homeostasis|endocytosis|receptor-mediated endocytosis|receptor-mediated endocytosis|regulation of gene expression|regulation of blood coagulation|cellular response to heat|iron ion transmembrane transport|protein homotrimerization|	scavenger receptor activity|ferritin receptor activity|	2	0	0	0.68	0	0	-2	3.7	-1.35 : 27850259.23-P1P2	2.23 : 27850326.23-P1P2
S0027	GAS1	A1	R3	136263	SSMEM1	serine-rich single-pass membrane protein 1	None	None	3	-0.8	0.138	0.492	-0.662	-1.34553	-3.6	3	-2.46 : 129847145.23-P1P2	0.146 : 129847159.23-P1P2	1.75 : 129847683.23-P1P2
S0027	GAS1	A1	R3	64403	CDH24	cadherin 24, type 2	homophilic cell adhesion|single organismal cell-cell adhesion|cell junction assembly|adherens junction organization|cell-cell junction organization|	calcium ion binding|beta-catenin binding|alpha-catenin binding|delta-catenin binding|	1	-1.8	0.735	0.229	-1.065	-4.65066	-6	1.6	-3.27 : 23527014.23-P1P2
S0027	GAS1	A1	R3	57622	LRFN1	leucine rich repeat and fibronectin type III domain containing 1	None	None	1	0	0	0.68	0	0	-1.9	1.9	0.0759 : 39806123.23-P1P2
S0027	GAS1	A1	R3	7412	VCAM1	vascular cell adhesion molecule 1	response to hypoxia|acute inflammatory response|chronic inflammatory response|cell adhesion|heterophilic cell-cell adhesion|leukocyte cell-cell adhesion|heart development|aging|response to nutrient|amine metabolic process|response to zinc ion|response to ionizing radiation|viral process|cytokine-mediated signaling pathway|membrane to membrane docking|B cell differentiation|extracellular matrix or…	integrin binding|integrin binding|primary amine oxidase activity|cell adhesion molecule binding|cell adhesion molecule binding|	1	0.4	0.0291	0.61	0.4291	0.703443	-2	4.6	2.62 : 101185227.23-P1P2
S0027	GAS1	A1	R3	56136	PCDHA13	protocadherin alpha 13	homophilic cell adhesion|	calcium ion binding|	2	0	0	0.68	0	0	-1.8	3	-1.48 : 140261269.23-P1P2	1.94 : 140261376.23-P1P2
S0027	GAS1	A1	R3	80329	ULBP1	UL16 binding protein 1	antigen processing and presentation|natural killer cell activation|natural killer cell mediated cytotoxicity|regulation of immune response|	natural killer cell lectin-like receptor binding|	4	2.6	1.22	0.147	3.82	25.9864	-3.5	10	-2.65 : 150285073.23-P1P2	-1.77 : 150285018.23-P1P2	1.4 : 150285037.23-P1P2	5.21 : 150284976.23-P1P2
S0027	GAS1	A1	R3	112609	MRAP2	melanocortin 2 receptor accessory protein 2	energy reserve metabolic process|feeding behavior|positive regulation of cAMP biosynthetic process|protein localization to cell surface|energy homeostasis|	corticotropin hormone receptor binding|type 3 melanocortin receptor binding|type 4 melanocortin receptor binding|type 5 melanocortin receptor binding|type 1 melanocortin receptor binding|	3	-1.4	0.865	0.2	-0.535	-2.675	-7.3	2	-4.33 : 84743301.23-P1P2	-2.51 : 84743167.23-P1P2	0.336 : 84743395.23-P1P2
S0027	GAS1	A1	R3	135656	DPCR1	diffuse panbronchiolitis critical region 1	None	None	2	0	0	0.68	0	0	-2.7	2	-1.77 : 30908602.23-P1P2	-1.19 : 30908484.23-P1P2
S0027	GAS1	A1	R3	26050	SLITRK5	SLIT and NTRK-like family, member 5	synaptic transmission|axonogenesis|grooming behavior|response to xenobiotic stimulus|striatum development|adult behavior|skin development|dendrite morphogenesis|cardiovascular system development|	None	4	-1.1	0.536	0.284	-0.564	-1.98592	-4.4	3	-2.65 : 88324609.23-P1	-2.51 : 88324606.23-P1	0.0759 : 88324588.23-P1	1.95 : 88324713.23-P1
S0027	GAS1	A1	R3	389432	SAMD5	sterile alpha motif domain containing 5	None	None	2	0	0	0.68	0	0	-2	3.7	0.251 : 147829688.23-P1P2	2.03 : 147829793.23-P1P2
S0027	GAS1	A1	R3	219972	MPEG1	macrophage expressed 1	None	None	3	-4.1	2.19	0.0826	-1.91	-23.1235	-11	0.8	-5.56 : 58980591.23-P1P2	-3.44 : 58980662.23-P1P2	-0.787 : 58980514.23-P1P2
S0027	GAS1	A1	R3	1436	CSF1R	colony stimulating factor 1 receptor	positive regulation of protein phosphorylation|inflammatory response|signal transduction|transmembrane receptor protein tyrosine kinase signaling pathway|multicellular organismal development|cell proliferation|positive regulation of cell proliferation|regulation of cell shape|peptidyl-tyrosine phosphorylation|cytokine-mediated signaling pathway|hemopoiesis|monocyte differentiation|macrophage diff…	macrophage colony-stimulating factor receptor activity|ATP binding|protein phosphatase binding|cytokine binding|cytokine binding|protein homodimerization activity|	3	6.2	4.58	0.0126	10.78	855.556	1.8	16	0.977 : 149466260.23-P1P2	3.37 : 149466139.23-P1P2	8.44 : 149466246.23-P1P2
S0027	GAS1	A1	R3	3383	ICAM1	intercellular adhesion molecule 1	ovarian follicle development|regulation of leukocyte mediated cytotoxicity|response to amphetamine|T cell activation via T cell receptor contact with antigen bound to MHC molecule on antigen presenting cell|T cell antigen processing and presentation|positive regulation of cellular extravasation|cell adhesion|heterophilic cell-cell adhesion|leukocyte cell-cell adhesion|cell aging|regulation of cel…	virus receptor activity|receptor activity|transmembrane signaling receptor activity|integrin binding|integrin binding|protein binding|	4	-0.1	0.0106	0.641	-0.0894	-0.13947	-3.6	4.8	-2.25 : 10381563.23-P1P2	-1.41 : 10381662.23-P1P2	2.02 : 10381583.23-P1P2	2.98 : 10381643.23-P1P2
S0027	GAS1	A1	R3	27143	PALD1	phosphatase domain containing, paladin 1	None	protein binding|	4	0.6	0.113	0.51	0.713	1.39804	-4	6.2	-2.36 : 72238444.23-P1P2	1.64 : 72238498.23-P1P2	2.71 : 72238517.23-P1P2	3.91 : 72238364.23-P1P2
S0027	GAS1	A1	R3	933	CD22	CD22 molecule	cell adhesion|	protein binding|	1	0	0	0.68	0	0	-1.8	2	-1.41 : 35819924.23-P1P2
S0027	GAS1	A1	R3	283870	BRICD5	BRICHOS domain containing 5	None	None	1	-1.2	0.406	0.333	-0.794	-2.38438	-4.6	2	-2.65 : 2261159.23-P1P2
S0027	GAS1	A1	R3	338339	CLEC4D	C-type lectin domain family 4, member D	innate immune response|	carbohydrate binding|	1	2.3	1.09	0.168	3.39	20.1786	-1.3	8	4.45 : 8665579.23-P1P2
S0027	GAS1	A1	R3	11122	PTPRT	protein tyrosine phosphatase, receptor type, T	protein dephosphorylation|cell adhesion|homophilic cell adhesion|signal transduction|transmembrane receptor protein tyrosine kinase signaling pathway|peptidyl-tyrosine dephosphorylation|peptidyl-tyrosine dephosphorylation|	protein tyrosine phosphatase activity|protein binding|beta-catenin binding|thiolester hydrolase activity|alpha-catenin binding|gamma-catenin binding|cadherin binding|alpha-actinin binding|delta-catenin binding|	1	0	0	0.68	0	0	-2	3.7	2.15 : 41818766.23-P1P2
S0027	GAS1	A1	R3	440335	SMIM22	small integral membrane protein 22	None	None	4	-3.1	0.357	0.357	-2.743	-7.68347	-8.2	2	-4.67 : 4845011.23-P1P2	-1.19 : 4845460.23-P1P2	-0.339 : 4845070.23-P1P2	0.509 : 4845232.23-P1P2
S0027	GAS1	A1	R3	3117	HLA-DQA1	major histocompatibility complex, class II, DQ alpha 1	immune response|cytokine-mediated signaling pathway|antigen processing and presentation of exogenous peptide antigen via MHC class II|T cell costimulation|T cell receptor signaling pathway|interferon-gamma-mediated signaling pathway|	MHC class II receptor activity|MHC class II receptor activity|peptide antigen binding|	4	3.2	1.69	0.106	4.89	46.1321	-0.9	11	0.463 : 32605055.23-P1P2	2.35 : 32604948.23-P1P2	2.77 : 32604914.23-P1P2	5.73 : 32605104.23-P1P2
S0027	GAS1	A1	R3	6445	SGCG	sarcoglycan, gamma (35kDa dystrophin-associated glycoprotein)	muscle organ development|	protein binding|	2	-1.2	0.326	0.372	-0.874	-2.34946	-4.6	2	-2.73 : 23754669.23-P1P2	0.329 : 23755039.23-P1P2
S0027	GAS1	A1	R3	4055	LTBR	lymphotoxin beta receptor (TNFR superfamily, member 3)	apoptotic process|signal transduction|viral process|positive regulation of I-kappaB kinase/NF-kappaB signaling|positive regulation of JNK cascade|cellular response to mechanical stimulus|positive regulation of extrinsic apoptotic signaling pathway|	protein binding|ubiquitin protein ligase binding|identical protein binding|	3	1.3	0.61	0.26	1.91	7.34615	-2.5	6.8	-1.6 : 6493100.23-P1P2	3.56 : 6493181.23-P1P2	3.67 : 6493207.23-P1P2
S0027	GAS1	A1	R3	2121	EVC	Ellis van Creveld syndrome	skeletal system development|endochondral bone growth|smoothened signaling pathway|muscle organ development|positive regulation of smoothened signaling pathway|cartilage development|	None	4	0	0	0.68	0	0	-2	6.4	-0.661 : 5712854.23-P1P2	0.708 : 5712870.23-P1P2	1.51 : 5712823.23-P1P2	3.7 : 5712570.23-P1P2
S0027	GAS1	A1	R3	753	LDLRAD4	low density lipoprotein receptor class A domain containing 4	biological_process|	molecular_function|	4	0.8	0.0752	0.549	0.8752	1.59417	-3.2	7	-2.3 : 13218591.23-P1P2	-2.06 : 13218476.23-P1P2	-1.19 : 13218611.23-P1P2	3.68 : 13218582.23-P1P2
[truncated: 2,772 more rows]
[truncated: 1 more columns]

## Sheet: S0060-A1
Screen	ScreenName	Library	Round	#GeneID	Symbol	GeneInfo	Process	Function	Element #	casTLE Effect	casTLE Score	casTLE p-value	ES	ESP	Minimum Effect Estimate	Maximum Effect Estimate	Individual Elements
[truncated: 3,966 more rows]

[truncated: 26 more sheets: S0061-A1, S0066-A1, S0077-A1, S0078-A1, S0080-A1, S0081-A1, S0015-A2, S0027-A2, S0029-A2, S0031-A2, S0038-A2, S0043-A2, S0044-A2, S0045-A2, S0051-A2, S0060-A2, S0061-A2, S0064-A2, S0066-A2, S0068-A2 …]
